# Supplementary material for: Role of the MtLUX-MtRVE1 regulatory module in auxin-mediated root development and nodule formation in Medicago truncatula
Source: Hortic Res. 2026 Apr 6;13(8):uhag124. doi: 10.1093/hr/uhag124 (PMC13401420; doi:10.1093/hr/uhag124)
Supplement: Web_Material_uhag124 [file web_material_uhag124.zip › Table S1.xlsx]

## Sheet: Sheet1
Table S1. Primer list
Primer name	Sequence (5'-3')
Mt RVE1 pro-luc F1 in1300	gagctcggtacccggggatccAGTGGCATTGACGTGGCTAAA
Mt RVE1 pro-luc R1 in1300	ggcgtcttccatAGAATCAGAATCCAGTGATGGAAAT
Mt RVE1 pro-luc F2 in1300	ctgattctATGGAAGACGCCAAAAACATAAA
Mt RVE1 pro-luc R2 in1300	acgacggccagtgccaagcttATATCCTGTCAAGGCTAGTGGATCT
MtRVE1 crispr DT1-BsF T1+T2	ATATATGGTCTCGCTTGGAGCCTGGCGAAAAATCGAGTT
MtRVE1 crispr DT1-F0 T1+T2	TGGAGCCTGGCGAAAAATCGAGTTTTAGAGCTAGAAATAGC
MtRVE1 crispr DT2-R0 T1+T2	AACCGCAGCAACTTCAGCGTGGCCAAGCCTACTGGTTCGCTTG
MtRVE1 crispr DT2-BsR T1+T2	ATTATTGGTCTCGAAACCGCAGCAACTTCAGCGTGGC
MtLUX-CDS in PMDC32 F	tctagaggatccccgggtaccATGGGTGAAGAGGTTCGAACAG
MtLUX-CDS in PMDC32 R	cgatcggggaaattcgagctcTTATTTATTACTATCATTAGAAGACATATGAGGA
MtRVE1-CDS in PMDC32 F	tctagaggatccccgggtaccATGGAGATTTTGGGTCAAAAAGAA
MtRVE1-CDS in PMDC32 R	cgatcggggaaattcgagctcCTATAAGGAAAGCCTCATACGTTGAT
MtRVE1 pro in pCAMBIA3301 F	gacctgcaggcatgcaagcttAGTGGCATTGACGTGGCTAAA
MtRVE1 pro in pCAMBIA3301 R	ttaccctcagatctaccatggAGAATCAGAATCCAGTGATGGAAAT
MtLUX-CDS in pGEX4T-1 F	gatctggttccgcgtggatccATGGGTGAAGAGGTTCGAACAG
MtLUX-CDS in pGEX4T-1 R	ctcgagtcgacccgggaattcTTATTTATTACTATCATTAGAAGACATATGAGGA
bio-MtRVE1 F	ttttgtgtgattcattggaacaatagCGAATCagtagctgagaattcaagacataaaat
bio-MtRVE1 R	attttatgtcttgaattctcagctactGATTCGctattgttccaatgaatcacacaaaa
vs-MtRVE1 F	ttttgtgtgattcattggaacaatagCGAATCagtagctgagaattcaagacataaaat
vs-MtRVE1 R	attttatgtcttgaattctcagctactGATTCGctattgttccaatgaatcacacaaaa
bio-mpMtRVE1 F	ttttgtgtgattcattggaacaatagTAGGCTagtagctgagaattcaagacataaaat
bio-mpMtRVE1 R	attttatgtcttgaattctcagctactAGCCTActattgttccaatgaatcacacaaaa
MtRVE1 P1 forChIP-PCR F	ATTGCAGAATCCAAAACAGAAAAAG
MtRVE1 P1 forChIP-PCR R	TTATTATACATGGTACCTTTGCAGC
MtRVE1 P2 forChIP-PCR F	ACCACTGACCAATTCAAAACACA
MtRVE1 P2 forChIP-PCR R	TGGTAGAAAAGTTCTCGTTGGT
MtRVE1 P3 forChIP-PCR F	GTATTAGTTTCCGCCCACCC
MtRVE1 P3 forChIP-PCR R	GAGACAATATCAACACAAGCATGA
MtRVE1 P4 forChIP-PCR F	TGGAACAATAGCGAATCAGTAGC
MtRVE1 P4 forChIP-PCR R	TCGACTACTAAGTCATGGTCTGA
MtU6a CHIP-qPCR F	TCAGCATTCAAGCAAAACGGC
MtU6a CHIP-qPCR R	GGTGCTGCTTATGGTAGTCCA
MtLUX-62-SK F	cgcggtggcggccgctctagaATGGGTGAAGAGGTTCGAACAG
MtLUX-62-SK R	gtcgacggtatcgataagcttTTTATTACTATCATTAGAAGACATATGAGGATG
MtRVE1 in pGREENII-0080-luc F	ctatagggcgaattgggtaccTCTCTTAATAAATAATGATCCATTAATTGATA
MtRVE1 in pGREENII-0080-luc R	tgtttttggcgtcttccatggAGAATCAGAATCCAGTGATGGAAAT
MtACTIN qPCR F	GCAGATGCTGAGGATATTCAACC
MtACTIN qPCR R	CTTCGTCACCAACATAGGCATCC
MtLUX qPCR F	ACTCCGGAACAATCACCAATC
MtLUX qPCR R	TTCGTGAATCCGAACCCGAC
MtYUC5 qPCR F	GCTTGAAGATTTCCCTGAATACCC
MtYUC5 qPCR R	TCATACACACTCGTTGCGGG
MtYUC10 qPCR F	GTCACCAAGCACAGTGGAGA
MtYUC10 qPCR R	TTTCTGCTGGCAACACCTGA
