# Supplementary material for: Role of the MtLUX-MtRVE1 regulatory module in auxin-mediated root development and nodule formation in Medicago truncatula
Source: Hortic Res. 2026 Apr 6;13(8):uhag124. doi: 10.1093/hr/uhag124 (PMC13401420; doi:10.1093/hr/uhag124)
Supplement: Web_Material_uhag124 [file web_material_uhag124.zip › Table S2.xlsx]

## Sheet: Sheet1
mtlux-1/com VS mtlux-1 UP ID	number: 272
id	mut-root-1_count	mut-root-2_count	mut-root-3_count	compl-root-1_count	compl-root-2_count	compl-root-3_count	mut-root-1_fpkm	mut-root-2_fpkm	mut-root-3_fpkm	compl-root-1_fpkm	compl-root-2_fpkm	compl-root-3_fpkm	mut-root_mean	compl-root_mean	log2(fc)	PValue	FDR	Description	KEGG_A_class	KEGG_B_class	GO Component	GO Function	GO Process
MtrunA17_Chr3g0096001	52	58	82	761	930	532	0.59	0.64	0.97	8.19	10.79	7.38	0.733333	8.78667	3.58277	1.46299e-62	3.53312e-58	Putative nucleotidyltransferase, Ribonuclease H	-	-	-	GO:0003676//nucleic acid binding;GO:0004523//RNA-DNA hybrid ribonuclease activity;GO:0008270//zinc ion binding;GO:0016779//nucleotidyltransferase activity	GO:0015074//DNA integration;GO:0051252//regulation of RNA metabolic process;GO:0090502//RNA phosphodiester bond hydrolysis, endonucleolytic
MSTRG.20675	9	10	6	275	252	207	0.15	0.16	0.1	4.19	4.17	4.14	0.136667	4.16667	4.93016	6.23411e-49	7.52768e-45	protein FAR1-RELATED SEQUENCE 5-like [Medicago truncatula]	-	-	-	-	-
MtrunA17_Chr1g0158851	184	241	185	758	816	711	5.39	6.91	5.67	21.15	24.56	25.59	5.99	23.7667	1.98831	1.84901e-40	1.11634e-36	Putative transferase	Metabolism;Metabolism;Metabolism;Metabolism;Metabolism	Global and overview maps;Amino acid metabolism;Metabolism of other amino acids;Amino acid metabolism;Metabolism of other amino acids	-	GO:0004766//spermidine synthase activity	GO:0006525//arginine metabolic process;GO:0006560//proline metabolic process;GO:0006596//polyamine biosynthetic process;GO:0019482//beta-alanine metabolic process
MtrunA17_Chr7g0218181	342	367	376	936	838	719	9.2	9.67	10.59	24.01	23.19	23.79	9.82	23.6633	1.26886	1.4756e-29	7.12716e-26	Putative methyltransferase	-	-	GO:0005829//cytosol;GO:0016020//membrane	GO:0008171//O-methyltransferase activity;GO:0008757//S-adenosylmethionine-dependent methyltransferase activity;GO:0046983//protein dimerization activity	GO:0019438//aromatic compound biosynthetic process;GO:0032259//methylation
MtrunA17_Chr3g0121431	315	328	329	828	957	757	6.33	6.47	6.94	15.89	19.81	18.73	6.58	18.1433	1.46328	3.54915e-29	1.42853e-25	Putative phosphoric monoester hydrolase	-	-	-	GO:0003993//acid phosphatase activity;GO:0046872//metal ion binding	GO:0006771//riboflavin metabolic process;GO:0016311//dephosphorylation;GO:0019497//hexachlorocyclohexane metabolic process
MtrunA17_Chr2g0295064	3021	3158	2741	5818	6233	5323	157.93	161.67	149.95	289.96	335.09	342.16	156.517	322.403	1.04255	2.16108e-27	7.45571e-24	Putative Bet v I/Major latex protein	-	-	GO:0005737//cytoplasm	GO:0004864//protein phosphatase inhibitor activity;GO:0010427//abscisic acid binding;GO:0038023//signaling receptor activity	GO:0006952//defense response;GO:0009607//response to biotic stimulus;GO:0009738//abscisic acid-activated signaling pathway
MtrunA17_Chr2g0295111	256	288	263	913	1016	1187	21.99	24.23	23.65	74.77	89.77	125.38	23.29	96.64	2.05291	3.17462e-27	9.58339e-24	Putative Bet v I/Major latex protein	-	-	GO:0005829//cytosol	GO:0004540//ribonuclease activity;GO:0004864//protein phosphatase inhibitor activity;GO:0005509//calcium ion binding;GO:0010427//abscisic acid binding;GO:0038023//signaling receptor activity;GO:0044373//cytokinin binding;GO:1904408//melatonin binding	GO:0006952//defense response;GO:0009607//response to biotic stimulus;GO:0009738//abscisic acid-activated signaling pathway;GO:0051252//regulation of RNA metabolic process;GO:0090501//RNA phosphodiester bond hydrolysis
MtrunA17_Chr2g0292091	786	853	777	2387	2500	2938	26.54	28.2	27.45	76.84	86.81	121.98	27.3967	95.21	1.79711	4.02133e-27	1.07906e-23	Putative peroxidase	Metabolism;Metabolism;Metabolism	Global and overview maps;Global and overview maps;Biosynthesis of other secondary metabolites	GO:0005576//extracellular region	GO:0004601//peroxidase activity;GO:0020037//heme binding;GO:0046872//metal ion binding	GO:0006979//response to oxidative stress;GO:0042744//hydrogen peroxide catabolic process;GO:0055114//oxidation-reduction process;GO:0098869//cellular oxidant detoxification
MtrunA17_Chr1g0206651	557	539	624	1437	1309	1317	22.08	20.92	25.88	54.29	53.35	64.18	22.96	57.2733	1.31874	1.81831e-23	3.13658e-20	Putative Gnk2-like domain-containing protein	-	-	-	GO:0016301//kinase activity	GO:0016310//phosphorylation
MtrunA17_Chr8g0355961	505	435	482	1014	1090	931	11.14	9.39	11.13	21.32	24.71	25.24	10.5533	23.7567	1.17063	8.12869e-21	1.30872e-17	Putative geraniol 8-hydroxylase	-	-	GO:0016021//integral component of membrane	GO:0005506//iron ion binding;GO:0016709//oxidoreductase activity, acting on paired donors, with incorporation or reduction of molecular oxygen, NAD(P)H as one donor, and incorporation of one atom of oxygen;GO:0020037//heme binding	GO:0055114//oxidation-reduction process
MtrunA17_Chr3g0120761	472	539	469	1240	1473	1643	10.03	11.21	10.43	25.12	32.19	42.92	10.5567	33.41	1.66213	1.26398e-19	1.90782e-16	Putative ABC-type phosphate transporter	-	-	GO:0016021//integral component of membrane	GO:0005315//inorganic phosphate transmembrane transporter activity;GO:0015415//phosphate ion transmembrane-transporting ATPase activity	GO:0035435//phosphate ion transmembrane transport
MSTRG.13819	343	240	196	882	722	598	16.35	11.21	9.78	40.09	35.4	35.06	12.4467	36.85	1.56591	1.15206e-18	1.63661e-15	ribonuclease H [Trifolium pratense]	-	-	-	-	-
MtrunA17_Chr4g0069351	2090	2462	2501	5593	4220	3975	21.41	24.68	26.8	54.6	44.44	50.05	24.2967	49.6967	1.03239	1.61548e-17	2.16743e-14	Putative ABC-type xenobiotic transporter	Environmental Information Processing	Membrane transport	GO:0016021//integral component of membrane	GO:0005524//ATP binding;GO:0008559//xenobiotic-transporting ATPase activity	GO:0006855//drug transmembrane transport;GO:0042908//xenobiotic transport
MtrunA17_Chr2g0295091	3642	3835	3523	7441	7377	8224	216.25	222.95	218.89	421.2	450.47	600.37	219.363	490.68	1.16146	4.37052e-17	5.55517e-14	Putative Bet v I/Major latex protein	-	-	GO:0005829//cytosol	GO:0004540//ribonuclease activity;GO:0004864//protein phosphatase inhibitor activity;GO:0005509//calcium ion binding;GO:0010427//abscisic acid binding;GO:0038023//signaling receptor activity;GO:0044373//cytokinin binding;GO:1904408//melatonin binding	GO:0006952//defense response;GO:0009607//response to biotic stimulus;GO:0009738//abscisic acid-activated signaling pathway;GO:0051252//regulation of RNA metabolic process;GO:0090501//RNA phosphodiester bond hydrolysis
MtrunA17_Chr4g0014461	753	730	817	1538	2014	1522	26.87	25.51	30.51	52.32	73.91	66.79	27.63	64.34	1.21948	4.80004e-17	5.79605e-14	Putative proteinase inhibitor I20	-	-	-	GO:0004867//serine-type endopeptidase inhibitor activity	GO:0010951//negative regulation of endopeptidase activity
MtrunA17_Chr1g0160801	11	14	3	90	96	80	0.58	0.72	0.16	4.51	5.18	5.17	0.486667	4.95333	3.34739	2.66195e-16	2.58392e-13	Putative Bet v I/Major latex protein	-	-	-	-	GO:0006952//defense response
MtrunA17_Chr2g0285481	95	63	77	318	218	242	4.27	2.77	3.62	13.61	10.05	13.33	3.55333	12.33	1.79493	2.67487e-16	2.58392e-13	Putative Myb/SANT-like domain-containing protein	-	-	-	GO:0003677//DNA binding	-
MtrunA17_Chr4g0048361	220	142	183	467	521	440	5.86	3.7	5.1	11.85	14.26	14.4	4.88667	13.5033	1.46639	1.05549e-15	9.10359e-13	Putative tetrahydroberberine oxidase	-	-	-	GO:0050328//tetrahydroberberine oxidase activity;GO:0071949//FAD binding	GO:0009821//alkaloid biosynthetic process;GO:0055114//oxidation-reduction process
MtrunA17_Chr8g0339701	163	147	136	368	362	394	10.82	9.56	9.45	23.3	24.72	32.17	9.94333	26.73	1.42666	2.14981e-15	1.79028e-12	Putative defensin, plant, knottin, scorpion toxin-like superfamily	-	-	GO:0005576//extracellular region;GO:0016021//integral component of membrane	-	GO:0006952//defense response
MtrunA17_Chr4g0028111	19	10	4	106	107	74	0.49	0.25	0.11	2.59	2.82	2.33	0.283333	2.58	3.1868	2.37543e-15	1.91222e-12	Putative histone acetyltransferase chromatin regulator PHD family	-	-	GO:0000123//histone acetyltransferase complex;GO:0016021//integral component of membrane	GO:0004402//histone acetyltransferase activity;GO:0046872//metal ion binding	GO:0016573//histone acetylation;GO:0042967//acyl-carrier-protein biosynthetic process
MtrunA17_Chr2g0331961	18	9	9	137	89	63	0.49	0.24	0.26	3.55	2.49	2.11	0.33	2.71667	3.0413	1.05682e-14	7.73404e-12	Putative transcription factor WD40-like family	-	-	GO:0030126//COPI vesicle coat	GO:0005515//protein binding	GO:0006886//intracellular protein transport;GO:0006888//ER to Golgi vesicle-mediated transport;GO:0006890//retrograde vesicle-mediated transport, Golgi to ER;GO:0006891//intra-Golgi vesicle-mediated transport
MtrunA17_Chr3g0096011	10	3	19	147	113	71	0.75	0.21	1.41	10.13	8.39	6.35	0.79	8.29	3.39145	3.0666e-14	2.06491e-11	hypothetical protein	-	-	-	GO:0003676//nucleic acid binding;GO:0008270//zinc ion binding	GO:0015074//DNA integration
MSTRG.11766	0	0	0	88	109	120	0	0	0	1.43	1.92	2.53	0.001	1.96	10.9366	3.07812e-14	2.06491e-11	Sporozoite surface protein 2 [Cajanus cajan]	-	-	-	-	-
MtrunA17_Chr4g0047861	205	250	151	475	579	451	3.53	4.21	2.72	7.79	10.25	9.54	3.48667	9.19333	1.39874	3.6818e-14	2.40312e-11	Putative carboxypeptidase D	-	-	GO:0005773//vacuole;GO:0016021//integral component of membrane	GO:0004185//serine-type carboxypeptidase activity	GO:0051603//proteolysis involved in cellular protein catabolic process
MtrunA17_Chr4g0069401	1002	879	880	1764	2123	2226	10.75	9.24	9.88	18.05	23.43	29.37	9.95667	23.6167	1.24607	1.13041e-13	6.82483e-11	Putative ABC-type xenobiotic transporter	Environmental Information Processing	Membrane transport	GO:0016021//integral component of membrane	GO:0005524//ATP binding;GO:0008559//xenobiotic-transporting ATPase activity	GO:0006855//drug transmembrane transport;GO:0042908//xenobiotic transport
MtrunA17_Chr3g0116051	737	592	660	1477	1391	1732	13.57	10.68	12.73	25.93	26.34	39.22	12.3267	30.4967	1.30687	1.40503e-13	7.89104e-11	Putative phosphodiesterase I	-	-	-	GO:0003993//acid phosphatase activity;GO:0046872//metal ion binding	GO:0006771//riboflavin metabolic process;GO:0016311//dephosphorylation;GO:0019497//hexachlorocyclohexane metabolic process
MtrunA17_Chr4g0053021	151	130	116	311	304	340	6.67	5.62	5.36	13.09	13.8	18.46	5.88333	15.1167	1.36143	2.34675e-12	1.18071e-09	Putative caffeoyl-CoA O-methyltransferase	Metabolism;Metabolism;Metabolism;Metabolism;Metabolism;Metabolism	Global and overview maps;Global and overview maps;Biosynthesis of other secondary metabolites;Biosynthesis of other secondary metabolites;Amino acid metabolism;Biosynthesis of other secondary metabolites	-	GO:0042409//caffeoyl-CoA O-methyltransferase activity	GO:0009805//coumarin biosynthetic process;GO:0009809//lignin biosynthetic process;GO:0009811//stilbene biosynthetic process;GO:0032259//methylation
MtrunA17_Chr5g0397831	675	638	620	1241	1386	1596	26.34	24.38	25.31	46.16	55.61	76.57	25.3433	59.4467	1.22999	2.4761e-12	1.22036e-09	Putative Thaumatin family	-	-	-	-	-
MtrunA17_Chr5g0447341	114	113	81	633	2004	897	2.45	2.38	1.81	12.91	44.12	23.61	2.21333	26.88	3.60224	2.81943e-12	1.33822e-09	Putative glucose-1-phosphate adenylyltransferase	Metabolism;Metabolism;Metabolism;Metabolism	Global and overview maps;Global and overview maps;Carbohydrate metabolism;Carbohydrate metabolism	GO:0009507//chloroplast	GO:0005524//ATP binding;GO:0008878//glucose-1-phosphate adenylyltransferase activity	GO:0005978//glycogen biosynthetic process;GO:0005985//sucrose metabolic process;GO:0019252//starch biosynthetic process
MSTRG.3424	0	0	0	96	36	109	0	0	0	7.93	3.2	11.59	0.001	7.57333	12.8867	2.92807e-12	1.35986e-09	-	-	-	-	-	-
MtrunA17_Chr6g0487091	242	360	283	660	621	492	6.09	8.87	7.45	15.83	16.07	15.22	7.47	15.7067	1.0722	3.2388e-12	1.47579e-09	Putative multi antimicrobial extrusion protein	-	-	GO:0016021//integral component of membrane	GO:0015238//drug transmembrane transporter activity;GO:0015297//antiporter activity;GO:0042910//xenobiotic transporter activity	GO:0006855//drug transmembrane transport
MtrunA17_Chr4g0067951	1151	1216	1079	2041	3401	3085	59.96	62.04	58.83	101.38	182.25	197.68	60.2767	160.437	1.41233	4.33702e-12	1.90434e-09	Putative Bet v I/Major latex protein	-	-	GO:0005634//nucleus;GO:0005737//cytoplasm	GO:0004864//protein phosphatase inhibitor activity;GO:0010427//abscisic acid binding;GO:0038023//signaling receptor activity	GO:0006952//defense response;GO:0009607//response to biotic stimulus;GO:0009738//abscisic acid-activated signaling pathway;GO:0032515//negative regulation of phosphoprotein phosphatase activity;GO:0080163//regulation of protein serine/threonine phosphatase activity
MtrunA17_Chr2g0312871	11233	13011	14496	25336	24296	27409	459.71	521.42	620.8	988.47	1022.55	1379.23	533.977	1130.08	1.08158	6.53761e-12	2.81934e-09	Putative nicotianamine synthase	-	-	-	GO:0030410//nicotianamine synthase activity	GO:0030418//nicotianamine biosynthetic process
MtrunA17_Chr8g0349321	129	150	124	281	344	246	3.83	4.36	3.85	7.95	10.5	8.98	4.01333	9.14333	1.18792	1.05558e-11	4.32071e-09	Putative GDSL lipase/esterase, SGNH hydrolase superfamily	-	-	GO:0005634//nucleus;GO:0005667//transcription factor complex	GO:0003677//DNA binding;GO:0003700//transcription factor activity, sequence-specific DNA binding;GO:0016298//lipase activity;GO:0052886//9,9'-dicis-carotene:quinone oxidoreductase activity;GO:0052887//7,9,9'-tricis-neurosporene:quinone oxidoreductase activity	GO:0006355//regulation of transcription, DNA-templated;GO:0016042//lipid catabolic process;GO:0055114//oxidation-reduction process
MtrunA17_Chr1g0187161	146	169	152	378	330	436	12.82	14.53	13.97	31.64	29.8	47.07	13.7733	36.17	1.39292	1.85252e-11	7.21587e-09	Putative proteinase inhibitor I13, potato inhibitor I	-	-	-	GO:0004867//serine-type endopeptidase inhibitor activity;GO:0008233//peptidase activity	GO:0009611//response to wounding;GO:0010951//negative regulation of endopeptidase activity
MtrunA17_Chr4g0031961	360	410	320	742	1097	600	5.74	6.4	5.34	11.28	17.98	11.76	5.82667	13.6733	1.23062	2.2418e-11	8.59355e-09	Putative transcription factor MYB-HB-like family	-	-	GO:0005634//nucleus;GO:0005667//transcription factor complex	GO:0003677//DNA binding;GO:0003700//transcription factor activity, sequence-specific DNA binding	-
MtrunA17_Chr7g0250581	333	230	237	629	582	755	17.26	11.67	12.85	31.08	31.02	48.11	13.9267	36.7367	1.39937	3.70308e-11	1.37584e-08	Putative indole-3-pyruvate monooxygenase	Metabolism;Metabolism	Global and overview maps;Amino acid metabolism	GO:0016021//integral component of membrane	GO:0004499//N,N-dimethylaniline monooxygenase activity;GO:0050660//flavin adenine dinucleotide binding;GO:0050661//NADP binding	GO:0009851//auxin biosynthetic process;GO:0055114//oxidation-reduction process
MtrunA17_Chr3g0079431	48	110	118	422	284	290	1.31	2.97	3.4	11.07	8.02	9.82	2.56	9.63667	1.91239	4.23937e-11	1.55123e-08	Putative glucan 1,3-beta-glucosidase	-	-	GO:0016021//integral component of membrane	GO:0004338//glucan exo-1,3-beta-glucosidase activity;GO:0051015//actin filament binding	GO:0005982//starch metabolic process;GO:0005985//sucrose metabolic process;GO:0007015//actin filament organization
MtrunA17_Chr1g0172731	178	110	120	472	288	443	6.65	4.01	4.69	16.78	11.05	20.32	5.11667	16.05	1.6493	5.53141e-11	1.99379e-08	Putative harbinger transposase-derived nuclease domain-containing protein	-	-	-	-	-
MtrunA17_Chr1g0191201	13	28	15	90	88	133	0.45	0.95	0.55	2.98	3.14	5.68	0.65	3.93333	2.59724	6.43208e-11	2.28433e-08	Putative ent-kaurene synthase	-	-	-	GO:0009899//ent-kaurene synthase activity;GO:0016707//gibberellin 3-beta-dioxygenase activity;GO:0046872//metal ion binding;GO:0047927//gibberellin-44 dioxygenase activity	GO:0016102//diterpenoid biosynthetic process;GO:0055114//oxidation-reduction process
MtrunA17_Chr5g0424211	469	354	311	845	774	998	15.27	11.29	10.6	26.23	25.92	39.96	12.3867	30.7033	1.30961	7.76592e-11	2.71807e-08	Putative flavonol synthase	Metabolism;Metabolism;Metabolism	Global and overview maps;Global and overview maps;Biosynthesis of other secondary metabolites	-	GO:0045431//flavonol synthase activity;GO:0046872//metal ion binding	GO:0009416//response to light stimulus;GO:0051555//flavonol biosynthetic process;GO:0055114//oxidation-reduction process
MtrunA17_Chr5g0395561	309	346	371	616	713	661	10.4	11.4	13.06	19.76	24.68	27.33	11.62	23.9233	1.04181	1.45975e-10	4.5196e-08	Putative chalcone synthase	Metabolism;Metabolism;Metabolism;Organismal Systems	Global and overview maps;Global and overview maps;Biosynthesis of other secondary metabolites;Environmental adaptation	-	GO:0016210//naringenin-chalcone synthase activity	GO:0009715//chalcone biosynthetic process;GO:0009813//flavonoid biosynthetic process
MtrunA17_Chr4g0055601	83	75	74	948	952	3556	3.58	3.17	3.34	39.03	42.28	188.83	3.36333	90.0467	4.74271	3.197e-10	9.65095e-08	Putative expansin/Lol pI, expansin, cellulose-binding-like domain superfamily	-	-	GO:0005576//extracellular region	-	GO:0019953//sexual reproduction
MtrunA17_Chr6g0462461	2	0	1	79	52	32	0.1	0	0.05	3.84	2.73	2.01	0.05	2.86	5.83794	3.89678e-10	1.14765e-07	hypothetical protein	-	-	-	-	-
MtrunA17_Chr2g0305631	128	144	152	329	267	233	5.76	6.35	7.16	14.12	12.36	12.9	6.42333	13.1267	1.03111	4.29845e-10	1.22338e-07	Putative phloem protein	-	-	-	-	-
MtrunA17_Chr2g0313491	232	265	335	580	723	854	2.33	2.6	3.51	5.54	7.45	10.53	2.81333	7.84	1.47857	4.38524e-10	1.23144e-07	Putative AAA+ ATPase domain, P-loop containing nucleoside triphosphate hydrolase	-	-	GO:0016020//membrane	GO:0016787//hydrolase activity;GO:0043531//ADP binding	-
MSTRG.2596	1	0	4	51	48	31	0.12	0	0.49	5.68	5.77	4.45	0.203333	5.3	4.70407	5.50248e-10	1.47149e-07	-	-	-	-	-	-
MtrunA17_Chr8g0334551	14	4	21	59	184	113	0.35	0.1	0.55	1.41	4.76	3.49	0.333333	3.22	3.27202	5.64937e-10	1.48296e-07	Putative Myb/SANT-like domain-containing protein	-	-	-	GO:0003677//DNA binding	-
MtrunA17_Chr1g0194231	136	129	126	259	267	271	3.41	3.17	3.31	6.19	6.89	8.36	3.29667	7.14667	1.11626	7.4018e-10	1.9069e-07	Putative endo-polygalacturonase	-	-	GO:0005576//extracellular region	GO:0004650//polygalacturonase activity	GO:0005982//starch metabolic process;GO:0005985//sucrose metabolic process;GO:0071555//cell wall organization
MtrunA17_Chr8g0361261	97	118	104	227	227	232	1.52	1.81	1.7	3.39	3.65	4.47	1.67667	3.83667	1.19426	7.92648e-10	1.994e-07	Putative protein kinase RLK-Pelle-DLSV family	-	-	GO:0016021//integral component of membrane	GO:0004674//protein serine/threonine kinase activity;GO:0005524//ATP binding;GO:0030246//carbohydrate binding	GO:0006468//protein phosphorylation;GO:0009069//serine family amino acid metabolic process;GO:0048544//recognition of pollen
MtrunA17_Chr1g0153391	66	69	82	167	200	153	2.16	2.21	2.8	5.2	6.72	6.15	2.39	6.02333	1.33355	8.27831e-10	2.02351e-07	Putative alpha-amylase	Metabolism;Metabolism	Global and overview maps;Carbohydrate metabolism	GO:0048046//apoplast	GO:0004556//alpha-amylase activity;GO:0005509//calcium ion binding	GO:0005982//starch metabolic process;GO:0005985//sucrose metabolic process;GO:0009737//response to abscisic acid;GO:0009739//response to gibberellin
MtrunA17_Chr1g0190181	13	14	2	89	67	46	1.25	1.35	0.25	8.35	6.79	5.6	0.95	6.91333	2.86338	1.49505e-09	3.49093e-07	hypothetical protein	-	-	-	-	-
MtrunA17_Chr2g0320341	248	273	344	639	588	830	7.74	8.34	11.23	19.01	18.87	31.84	9.10333	23.24	1.35214	4.04534e-09	8.96285e-07	Putative transcription factor C2H2 family	-	-	-	GO:0003676//nucleic acid binding	-
MtrunA17_Chr6g0488541	35	29	32	108	98	193	0.49	0.4	0.47	1.44	1.41	3.33	0.453333	2.06	2.184	5.64487e-09	1.2064e-06	Putative inositol-polyphosphate 5-phosphatase transcription factor WD40-like family	-	-	GO:0016021//integral component of membrane	GO:0004439//phosphatidylinositol-4,5-bisphosphate 5-phosphatase activity;GO:0004445//inositol-polyphosphate 5-phosphatase activity;GO:0005515//protein binding;GO:0052658//inositol-1,4,5-trisphosphate 5-phosphatase activity;GO:0052659//inositol-1,3,4,5-tetrakisphosphate 5-phosphatase activity	GO:0046856//phosphatidylinositol dephosphorylation
MtrunA17_Chr7g0238501	29	50	39	130	103	136	0.69	1.17	0.98	2.96	2.53	4	0.946667	3.16333	1.74052	5.72559e-09	1.21292e-06	Putative protein-serine/threonine phosphatase	-	-	GO:0008287//protein serine/threonine phosphatase complex	GO:0004722//protein serine/threonine phosphatase activity	GO:0006470//protein dephosphorylation
MtrunA17_Chr7g0223241	209	253	297	522	472	506	9.46	11.22	14.08	22.53	21.98	28.17	11.5867	24.2267	1.06413	7.22134e-09	1.46551e-06	Putative isoflavone 7-O-methyltransferase	Metabolism	Biosynthesis of other secondary metabolites	-	GO:0033800//isoflavone 7-O-methyltransferase activity;GO:0046983//protein dimerization activity	GO:0032259//methylation
MtrunA17_Chr1g0148031	237	207	115	462	398	407	2.95	2.51	1.5	5.47	5.08	6.23	2.32	5.59333	1.26958	8.19482e-09	1.60967e-06	Putative P-type H(+)-exporting transporter	Metabolism	Energy metabolism	GO:0005886//plasma membrane;GO:0016021//integral component of membrane	GO:0005524//ATP binding;GO:0008553//hydrogen-exporting ATPase activity, phosphorylative mechanism	GO:0006119//oxidative phosphorylation;GO:0015992//proton transport;GO:0051453//regulation of intracellular pH
MtrunA17_Chr2g0317651	85	126	124	222	404	473	1.37	1.99	2.09	3.41	6.7	9.38	1.81667	6.49667	1.83841	8.19834e-09	1.60967e-06	putative protein	-	-	GO:0016021//integral component of membrane	-	-
MtrunA17_Chr6g0479071	6	3	11	41	53	54	0.24	0.12	0.46	1.58	2.2	2.68	0.273333	2.15333	2.97784	1.12407e-08	2.13751e-06	Putative Late embryogenesis abundant protein, LEA_2 subgroup	-	-	GO:0009506//plasmodesma;GO:0016021//integral component of membrane;GO:0046658//anchored component of plasma membrane	-	-
MtrunA17_Chr6g0462311	453	481	429	708	1281	1184	26.74	27.82	26.51	39.84	77.75	85.9	27.0233	67.83	1.32772	1.15563e-08	2.18034e-06	Putative Bet v I/Major latex protein	-	-	GO:0005634//nucleus;GO:0005737//cytoplasm	GO:0004864//protein phosphatase inhibitor activity;GO:0010427//abscisic acid binding;GO:0038023//signaling receptor activity	GO:0006952//defense response;GO:0009607//response to biotic stimulus;GO:0009738//abscisic acid-activated signaling pathway;GO:0032515//negative regulation of phosphoprotein phosphatase activity;GO:0080163//regulation of protein serine/threonine phosphatase activity
MSTRG.21073	0	0	0	48	17	27	0	0	0	6.91	2.65	5.03	0.001	4.86333	12.2477	1.25651e-08	2.31639e-06	-	-	-	-	-	-
MtrunA17_Chr1g0210081	133	124	107	229	243	227	4.47	4.08	3.76	7.34	8.4	9.38	4.10333	8.37333	1.02901	1.40397e-08	2.45694e-06	Putative vacuolar protein sorting-associated protein Ist1	Cellular Processes	Transport and catabolism	-	-	GO:0006979//response to oxidative stress;GO:0015031//protein transport
MSTRG.22366	15	2	7	88	38	81	0.62	0.06	0.29	3.48	1.63	4.13	0.323333	3.08	3.25184	1.52388e-08	2.61761e-06	protein ALP1-like [Cannabis sativa]	-	-	-	-	-
MtrunA17_Chr7g0268621	101	85	89	203	177	160	3.21	2.65	2.96	6.16	5.79	6.26	2.94	6.07	1.04588	2.08024e-08	3.42634e-06	Putative indole-3-pyruvate monooxygenase	Metabolism;Metabolism	Global and overview maps;Amino acid metabolism	-	GO:0004499//N,N-dimethylaniline monooxygenase activity;GO:0005524//ATP binding;GO:0050660//flavin adenine dinucleotide binding;GO:0050661//NADP binding	GO:0055114//oxidation-reduction process
MtrunA17_Chr3g0120361	347	268	334	633	572	759	7.77	5.88	7.83	13.51	13.17	20.9	7.16	15.86	1.14736	2.0856e-08	3.42634e-06	Putative zinc/iron permease	-	-	GO:0016021//integral component of membrane	GO:0005385//zinc ion transmembrane transporter activity	GO:0071577//zinc II ion transmembrane transport
MtrunA17_Chr8g0387711	168	147	92	290	320	376	9.84	8.43	5.64	16.19	19.28	27.08	7.97	20.85	1.3874	2.16583e-08	3.51039e-06	Putative dirigent protein	-	-	GO:0048046//apoplast	-	GO:0006952//defense response;GO:0009607//response to biotic stimulus
MtrunA17_Chr1g0165661	97	36	82	271	242	161	2.73	0.99	2.42	7.29	7.02	5.58	2.04667	6.63	1.69573	2.59683e-08	4.15321e-06	Putative benzyl alcohol O-benzoyltransferase	-	-	-	GO:0016747//transferase activity, transferring acyl groups other than amino-acyl groups	-
MSTRG.1724	3	12	7	93	67	25	0.13	0.52	0.33	4.06	3.15	1.37	0.326667	2.86	3.13012	2.91988e-08	4.5789e-06	high affinity sulfate transporter [Medicago truncatula]	-	-	-	-	-
MtrunA17_Chr1g0190651	69	74	73	143	187	156	4.15	4.36	4.6	8.21	11.58	11.55	4.37	10.4467	1.25734	3.12727e-08	4.85162e-06	Putative Barwin domain, RlpA-like domain superfamily protein	-	-	-	-	GO:0042742//defense response to bacterium;GO:0050832//defense response to fungus
MtrunA17_Chr3g0129061	105	100	61	225	187	254	3.83	3.57	2.33	7.83	7.02	11.4	3.24333	8.75	1.43181	3.13396e-08	4.85162e-06	Putative peroxidase	Metabolism;Metabolism;Metabolism	Global and overview maps;Global and overview maps;Biosynthesis of other secondary metabolites	GO:0005576//extracellular region	GO:0004601//peroxidase activity;GO:0020037//heme binding;GO:0046872//metal ion binding	GO:0006979//response to oxidative stress;GO:0042744//hydrogen peroxide catabolic process;GO:0055114//oxidation-reduction process;GO:0098869//cellular oxidant detoxification
MtrunA17_Chr3g0113661	91	116	89	214	229	151	3.29	4.13	3.37	7.4	8.57	6.73	3.59667	7.56667	1.073	3.43722e-08	5.26466e-06	Putative phosphoribosylanthranilate isomerase	Metabolism;Metabolism;Metabolism;Metabolism	Global and overview maps;Global and overview maps;Global and overview maps;Amino acid metabolism	-	GO:0004640//phosphoribosylanthranilate isomerase activity	GO:0000162//tryptophan biosynthetic process;GO:0006571//tyrosine biosynthetic process;GO:0009094//L-phenylalanine biosynthetic process
MtrunA17_Chr1g0190821	190	143	258	395	571	458	8.88	6.55	12.62	17.6	27.45	26.32	9.35	23.79	1.34732	4.40962e-08	6.57359e-06	hypothetical protein	-	-	-	-	-
MtrunA17_Chr8g0334561	5	6	16	52	51	66	0.18	0.22	0.62	1.85	1.96	3	0.34	2.27	2.73909	4.53744e-08	6.72265e-06	Putative harbinger transposase-derived nuclease domain-containing protein	-	-	-	-	-
MtrunA17_Chr3g0129041	167	160	140	290	344	450	5.77	5.41	5.06	9.55	12.22	19.12	5.41333	13.63	1.3322	5.25285e-08	7.73514e-06	Putative peroxidase	Metabolism;Metabolism;Metabolism	Global and overview maps;Global and overview maps;Biosynthesis of other secondary metabolites	GO:0005576//extracellular region	GO:0004601//peroxidase activity;GO:0020037//heme binding;GO:0046872//metal ion binding	GO:0006979//response to oxidative stress;GO:0042744//hydrogen peroxide catabolic process;GO:0055114//oxidation-reduction process;GO:0098869//cellular oxidant detoxification
MtrunA17_Chr4g0007051	429	603	719	1273	1047	1182	30.75	42.29	53.89	86.87	77.06	104.05	42.31	89.3267	1.07809	5.68423e-08	8.26953e-06	Putative germin, rmlC-like cupin domain superfamily, rmlC-like jelly roll	-	-	GO:0005576//extracellular region;GO:0005618//cell wall	GO:0030145//manganese ion binding;GO:0045735//nutrient reservoir activity	-
MtrunA17_Chr4g0007031	893	1379	1520	2848	2191	2268	46.22	69.91	82.36	140.57	116.66	144.35	66.1633	133.86	1.01662	8.70416e-08	1.22927e-05	Putative germin, rmlC-like cupin domain superfamily, rmlC-like jelly roll	-	-	GO:0005576//extracellular region;GO:0005618//cell wall	GO:0030145//manganese ion binding;GO:0045735//nutrient reservoir activity	-
MtrunA17_Chr3g0115481	38	37	29	99	100	70	0.68	0.65	0.54	1.69	1.85	1.54	0.623333	1.69333	1.44179	1.01903e-07	1.41434e-05	Putative SLC26A/SulP transporter, STAS domain superfamily	-	-	GO:0005887//integral component of plasma membrane	GO:0008271//secondary active sulfate transmembrane transporter activity;GO:0015301//anion:anion antiporter activity	GO:1902358//sulfate transmembrane transport
MtrunA17_Chr5g0405971	27	22	29	104	64	76	0.74	0.59	0.83	2.71	1.8	2.55	0.72	2.35333	1.70864	1.02494e-07	1.41442e-05	Putative F-box associated interaction domain-containing protein	-	-	-	-	-
MtrunA17_Chr1g0149151	0	0	0	21	24	19	0	0	0	0.88	1.09	1.03	0.001	1	9.96578	1.10414e-07	1.48966e-05	hypothetical protein	-	-	-	-	-
MtrunA17_Chr3g0095201	35	29	40	100	86	102	0.52	0.42	0.62	1.41	1.31	1.86	0.52	1.52667	1.5538	1.17004e-07	1.56113e-05	Putative protein kinase RLK-Pelle-LRR-XII-1 family	Organismal Systems;Environmental Information Processing	Environmental adaptation;Signal transduction	GO:0016021//integral component of membrane	GO:0004674//protein serine/threonine kinase activity;GO:0005515//protein binding;GO:0005524//ATP binding	GO:0006468//protein phosphorylation;GO:0009069//serine family amino acid metabolic process
MtrunA17_Chr8g0379581	183	242	191	335	503	479	7.7	9.97	8.41	13.44	21.77	24.78	8.69333	19.9967	1.20178	1.30057e-07	1.707e-05	Putative glutathione transferase	Metabolism	Metabolism of other amino acids	GO:0005737//cytoplasm	GO:0003676//nucleic acid binding;GO:0004364//glutathione transferase activity;GO:0004523//RNA-DNA hybrid ribonuclease activity;GO:0005515//protein binding	GO:0006749//glutathione metabolic process;GO:0051252//regulation of RNA metabolic process;GO:0090502//RNA phosphodiester bond hydrolysis, endonucleolytic
MtrunA17_Chr8g0344931	22	13	6	69	58	53	0.72	0.42	0.21	2.15	1.95	2.13	0.45	2.07667	2.20627	1.40084e-07	1.8091e-05	Putative GDSL lipase/esterase, SGNH hydrolase superfamily	-	-	-	GO:0016788//hydrolase activity, acting on ester bonds	-
MSTRG.13579	0	0	2	27	62	31	0	0	0.14	1.72	4.25	2.54	0.0466667	2.83667	5.92566	1.46083e-07	1.87655e-05	replication factor-A carboxy-terminal domain protein [Medicago truncatula]	Genetic Information Processing;Genetic Information Processing;Genetic Information Processing;Genetic Information Processing	Replication and repair;Replication and repair;Replication and repair;Replication and repair	-	-	-
MtrunA17_Chr1g0202031	41	39	37	116	127	66	1.8	1.68	1.7	4.85	5.73	3.56	1.72667	4.71333	1.44876	1.7401e-07	2.18872e-05	Putative Ccc1 family protein	-	-	GO:0005623//cell;GO:0016021//integral component of membrane	GO:0005381//iron ion transmembrane transporter activity;GO:0005384//manganese ion transmembrane transporter activity	GO:0006880//intracellular sequestering of iron ion;GO:0030026//cellular manganese ion homeostasis;GO:0034755//iron ion transmembrane transport;GO:0071421//manganese ion transmembrane transport
MtrunA17_Chr1g0172741	14	15	13	57	44	61	0.63	0.66	0.6	2.38	1.98	3.3	0.63	2.55333	2.01896	3.10727e-07	3.59046e-05	Putative Myb/SANT-like domain-containing protein	-	-	-	GO:0003677//DNA binding	-
MtrunA17_Chr7g0257631	538	629	700	1078	1106	1482	10.6	12.14	14.44	20.26	22.42	35.92	12.3933	26.2	1.08	3.80758e-07	4.31704e-05	Putative major facilitator, sugar transporter, major facilitator superfamily	-	-	GO:0005887//integral component of plasma membrane	GO:0005351//sugar:proton symporter activity	GO:0034219//carbohydrate transmembrane transport;GO:1902600//hydrogen ion transmembrane transport
MSTRG.14033	0	0	0	24	18	14	0	0	0	1.19	0.99	0.9	0.001	1.02667	10.0038	4.09721e-07	4.58091e-05	protein ALP1-like [Cannabis sativa]	-	-	-	-	-
MSTRG.14060	4	0	0	38	35	18	0.08	0	0	0.59	0.61	0.38	0.0266667	0.526667	4.30378	4.21081e-07	4.66472e-05	Sporozoite surface protein [Arachis hypogaea]	-	-	-	-	-
MtrunA17_Chr1g0167741	417	821	666	1398	1137	1293	8.64	16.65	14.43	27.59	24.2	32.9	13.24	28.23	1.09233	4.59629e-07	5.0533e-05	Putative ABC-type phosphate transporter	-	-	GO:0016021//integral component of membrane	GO:0005315//inorganic phosphate transmembrane transporter activity;GO:0015415//phosphate ion transmembrane-transporting ATPase activity	GO:0035435//phosphate ion transmembrane transport
MtrunA17_Chr7g0256131	84	67	71	164	138	165	3.39	2.65	3	6.31	5.72	8.18	3.01333	6.73667	1.16067	4.92737e-07	5.26531e-05	Putative F-box domain-containing protein	-	-	-	GO:0005515//protein binding	-
MtrunA17_Chr4g0059681	15	20	23	54	92	56	0.51	0.66	0.82	1.75	3.21	2.34	0.663333	2.43333	1.87513	8.0242e-07	8.10814e-05	Putative phenazine biosynthesis PhzF protein	-	-	-	-	GO:0009058//biosynthetic process
MtrunA17_Chr4g0019801	108	126	131	213	240	239	1.64	1.87	2.08	3.08	3.75	4.46	1.86333	3.76333	1.01413	8.26223e-07	8.31387e-05	Putative non-specific serine/threonine protein kinase	-	-	GO:0016021//integral component of membrane	GO:0004674//protein serine/threonine kinase activity;GO:0005515//protein binding	GO:0006468//protein phosphorylation;GO:0009069//serine family amino acid metabolic process
MtrunA17_Chr7g0222921	55	51	73	104	214	266	1.73	1.57	2.4	3.12	6.93	10.29	1.9	6.78	1.83529	1.09944e-06	0.000107062	Putative leucine-rich repeat-containing, plant-type, leucine-rich repeat domain superfamily	-	-	-	-	-
MtrunA17_Chr4g0045311	21	22	26	41	122	176	1.33	1.38	1.76	2.51	8.02	13.84	1.49	8.12333	2.44676	1.12539e-06	0.00010915	Putative Phytocyanin domain, cupredoxin	-	-	GO:0016021//integral component of membrane	GO:0009055//electron carrier activity	GO:0022900//electron transport chain
MtrunA17_Chr3g0137271	83	111	100	209	172	225	2.29	3	2.88	5.49	4.87	7.62	2.72333	5.99333	1.13799	1.14562e-06	0.000110667	Putative Band 7 domain, Flotillin family, Band 7/SPFH domain superfamily	-	-	GO:0005901//caveola;GO:0016324//apical plasma membrane	-	GO:0009877//nodulation;GO:0048364//root development
MtrunA17_Chr7g0230081	317	408	462	768	635	852	4.59	5.78	6.99	10.59	9.45	15.15	5.78667	11.73	1.0194	1.24044e-06	0.000118152	Putative periplasmic binding protein-like I	-	-	GO:0016021//integral component of membrane	GO:0004970//ionotropic glutamate receptor activity	GO:0006811//ion transport;GO:0007268//synaptic transmission;GO:0035235//ionotropic glutamate receptor signaling pathway
MtrunA17_Chr3g0135101	86	70	91	177	154	206	1.83	1.46	2.02	3.58	3.36	5.38	1.77	4.10667	1.21422	1.38649e-06	0.000130287	Putative von Willebrand factor A-like domain superfamily	-	-	-	-	-
MtrunA17_Chr2g0321401	56	20	35	121	120	85	2.54	0.89	1.67	5.3	5.63	4.75	1.7	5.22667	1.62036	1.43115e-06	0.000133962	Putative harbinger transposase-derived nuclease domain-containing protein	-	-	-	-	-
MtrunA17_Chr8g0337681	29	29	41	85	82	98	1.66	1.63	2.46	4.64	4.83	6.91	1.91667	5.46	1.5103	1.73508e-06	0.00015462	hypothetical protein	-	-	GO:0016021//integral component of membrane	-	-
MtrunA17_Chr4g0008521	63	84	64	237	288	568	1.49	1.94	1.58	5.33	6.98	16.47	1.67	9.59333	2.52218	1.85618e-06	0.00016183	Putative laccase	-	-	GO:0048046//apoplast	GO:0005507//copper ion binding;GO:0052716//hydroquinone:oxygen oxidoreductase activity	GO:0046274//lignin catabolic process;GO:0055114//oxidation-reduction process
MtrunA17_Chr2g0321971	49	30	43	99	101	89	1.36	0.82	1.25	2.62	2.88	3.04	1.14333	2.84667	1.31603	1.91838e-06	0.00016546	Putative aluminum-activated malate transporter	-	-	GO:0016021//integral component of membrane	-	GO:0015743//malate transport
MtrunA17_Chr4g0076751	69	98	88	212	172	122	2.1	2.92	2.81	6.16	5.39	4.57	2.61	5.37333	1.04177	2.1093e-06	0.000179999	Putative UDP-glucose 4-epimerase	Metabolism;Metabolism;Metabolism	Global and overview maps;Carbohydrate metabolism;Carbohydrate metabolism	-	GO:0003978//UDP-glucose 4-epimerase activity	GO:0006012//galactose metabolic process;GO:0009117//nucleotide metabolic process;GO:0009225//nucleotide-sugar metabolic process
MtrunA17_Chr7g0262201	66	37	63	111	162	182	1.61	0.88	1.61	2.58	4.05	5.45	1.36667	4.02667	1.55892	2.20774e-06	0.000186965	Putative tyrosine decarboxylase	Metabolism;Metabolism;Metabolism;Metabolism;Metabolism;Metabolism;Metabolism;Metabolism	Global and overview maps;Global and overview maps;Amino acid metabolism;Amino acid metabolism;Amino acid metabolism;Biosynthesis of other secondary metabolites;Biosynthesis of other secondary metabolites;Biosynthesis of other secondary metabolites	-	GO:0004837//tyrosine decarboxylase activity;GO:0030170//pyridoxal phosphate binding;GO:0036469//L-tryptophan decarboxylase activity	GO:0006570//tyrosine metabolic process;GO:0006587//serotonin biosynthetic process from tryptophan;GO:0009821//alkaloid biosynthetic process
MtrunA17_Chr6g0455341	47	51	48	91	132	114	1.39	1.48	1.49	2.57	4.02	4.16	1.45333	3.58333	1.30194	2.44135e-06	0.000203306	Putative isoflavone-7-O-beta-glucoside 6''-O-malonyltransferase	-	-	-	GO:0047164//isoflavone-7-O-beta-glucoside 6''-O-malonyltransferase activity	GO:0009813//flavonoid biosynthetic process;GO:0042967//acyl-carrier-protein biosynthetic process
MtrunA17_Chr5g0400921	36	33	24	83	73	137	2.45	2.2	1.71	5.39	5.11	11.47	2.12	7.32333	1.78844	2.57308e-06	0.000210644	Putative phytosulfokine	-	-	GO:0005576//extracellular region	GO:0008083//growth factor activity	GO:0008283//cell proliferation;GO:0010469//regulation of receptor activity;GO:0040007//growth
MtrunA17_Chr7g0252891	262	281	267	475	450	717	6.58	6.92	7.02	11.38	11.63	22.16	6.84	15.0567	1.13833	2.89249e-06	0.000233624	Putative apyrase	Metabolism;Metabolism	Nucleotide metabolism;Nucleotide metabolism	GO:0005634//nucleus	GO:0000166//nucleotide binding;GO:0017111//nucleoside-triphosphatase activity;GO:0030246//carbohydrate binding	GO:0051028//mRNA transport
MtrunA17_Chr1g0181431	250	254	216	348	560	748	9.05	9.02	8.2	12.01	20.88	33.33	8.75667	22.0733	1.33385	3.13891e-06	0.000249358	Putative peroxidase	Metabolism;Metabolism;Metabolism	Global and overview maps;Global and overview maps;Biosynthesis of other secondary metabolites	GO:0005576//extracellular region;GO:0005829//cytosol;GO:0009505//plant-type cell wall;GO:0009506//plasmodesma	GO:0004601//peroxidase activity;GO:0004672//protein kinase activity;GO:0005524//ATP binding;GO:0020037//heme binding;GO:0046872//metal ion binding	GO:0006468//protein phosphorylation;GO:0006979//response to oxidative stress;GO:0042744//hydrogen peroxide catabolic process;GO:0050832//defense response to fungus;GO:0055114//oxidation-reduction process;GO:0098869//cellular oxidant detoxification
MtrunA17_Chr7g0214181	12	34	23	100	77	52	0.66	1.82	1.31	5.21	4.32	3.49	1.26333	4.34	1.78046	3.21188e-06	0.000254318	Putative SWEET sugar transporter	-	-	GO:0005886//plasma membrane;GO:0016021//integral component of membrane	GO:0051119//sugar transmembrane transporter activity	GO:0034219//carbohydrate transmembrane transport
MtrunA17_Chr4g0033191	31	50	44	106	95	269	0.75	1.17	1.1	2.42	2.34	7.93	1.00667	4.23	2.07107	3.63823e-06	0.000281524	Putative beta-glucosidase	Metabolism;Metabolism;Metabolism;Metabolism;Metabolism	Global and overview maps;Global and overview maps;Biosynthesis of other secondary metabolites;Carbohydrate metabolism;Metabolism of other amino acids	-	GO:0008422//beta-glucosidase activity	GO:0005975//carbohydrate metabolic process
MtrunA17_Chr3g0089021	10	20	11	31	68	122	0.31	0.61	0.36	0.92	2.17	4.66	0.426667	2.58333	2.59805	3.64874e-06	0.000281524	Putative endo-polygalacturonase	-	-	GO:0005576//extracellular region	GO:0004650//polygalacturonase activity	GO:0005982//starch metabolic process;GO:0005985//sucrose metabolic process;GO:0009901//anther dehiscence;GO:0010047//fruit dehiscence;GO:0045490//pectin catabolic process;GO:0071555//cell wall organization
MtrunA17_Chr1g0170571	106	136	109	240	216	459	2.64	3.31	2.82	5.69	5.52	14.01	2.92333	8.40667	1.52392	3.98763e-06	0.000301885	Putative transcription factor bHLH family	-	-	GO:0090575//RNA polymerase II transcription factor complex	GO:0000977//RNA polymerase II regulatory region sequence-specific DNA binding;GO:0003700//transcription factor activity, sequence-specific DNA binding;GO:0008134//transcription factor binding;GO:0046983//protein dimerization activity	GO:0006357//regulation of transcription from RNA polymerase II promoter
MtrunA17_Chr4g0022021	0	1	2	15	37	20	0	0.03	0.06	0.41	1.08	0.7	0.03	0.73	4.60486	5.09748e-06	0.000376465	Putative O-methyltransferase COMT-type, S-adenosyl-L-methionine-dependent methyltransferase	-	-	GO:0005829//cytosol	GO:0008171//O-methyltransferase activity;GO:0030755//quercetin 3-O-methyltransferase activity;GO:0046983//protein dimerization activity	GO:0009813//flavonoid biosynthetic process;GO:0019438//aromatic compound biosynthetic process;GO:0032259//methylation
MtrunA17_Chr6g0455401	84	80	108	178	173	232	2.05	1.91	2.75	4.13	4.33	6.95	2.23667	5.13667	1.19948	5.67299e-06	0.000413905	putative protein	-	-	GO:0016021//integral component of membrane;GO:0046658//anchored component of plasma membrane	-	GO:0010215//cellulose microfibril organization;GO:0052324//plant-type cell wall cellulose biosynthetic process
MtrunA17_Chr2g0297771	17	23	19	69	41	170	0.88	1.19	1.07	3.51	2.24	11.12	1.04667	5.62333	2.42562	5.98626e-06	0.000429177	Putative chitinase	-	-	-	GO:0004568//chitinase activity	GO:0005975//carbohydrate metabolic process;GO:0006032//chitin catabolic process;GO:0016998//cell wall macromolecule catabolic process
MtrunA17_Chr2g0297781	17	23	19	69	41	170	0.88	1.19	1.07	3.51	2.24	11.12	1.04667	5.62333	2.42562	5.98626e-06	0.000429177	Putative chitinase	-	-	-	GO:0004568//chitinase activity	GO:0005975//carbohydrate metabolic process;GO:0006032//chitin catabolic process;GO:0016998//cell wall macromolecule catabolic process
MtrunA17_Chr1g0208871	31	30	26	77	72	58	1.34	1.27	1.17	3.17	3.19	3.08	1.26	3.14667	1.3204	6.42783e-06	0.000452572	Putative ribonuclease H-like superfamily	-	-	-	GO:0003676//nucleic acid binding;GO:0016787//hydrolase activity	-
MtrunA17_Chr5g0407331	55	55	53	102	118	133	1.46	1.43	1.47	2.58	3.22	4.34	1.45333	3.38	1.21766	6.60111e-06	0.000458094	Putative membrane transport protein	-	-	GO:0016021//integral component of membrane	-	GO:0055085//transmembrane transport
MtrunA17_Chr5g0401691	16	15	12	45	72	34	0.34	0.31	0.28	0.94	1.62	0.92	0.31	1.16	1.90378	7.74427e-06	0.000519511	Putative isoflavone 2'-hydroxylase	-	-	GO:0016021//integral component of membrane	GO:0005506//iron ion binding;GO:0020037//heme binding;GO:0070330//aromatase activity	GO:0055114//oxidation-reduction process
MtrunA17_Chr2g0280291	39	56	27	63	179	176	1.25	1.76	0.91	1.93	5.91	6.95	1.30667	4.93	1.9157	8.78628e-06	0.000575037	Putative CAP superfamily protein	Organismal Systems;Environmental Information Processing;Environmental Information Processing	Environmental adaptation;Signal transduction;Signal transduction	GO:0005615//extracellular space;GO:0016021//integral component of membrane	GO:0003964//RNA-directed DNA polymerase activity	GO:0006278//RNA-dependent DNA replication
MtrunA17_Chr5g0405251	26	57	100	155	237	194	0.99	2.17	4.03	5.72	9.43	9.21	2.39667	8.12	1.76045	9.01479e-06	0.000588398	hypothetical protein	-	-	-	-	-
MtrunA17_Chr1g0210781	62	105	70	226	194	104	7.37	12.22	8.71	25.62	23.72	15.2	9.43333	21.5133	1.18939	1.00516e-05	0.000649053	hypothetical protein	-	-	GO:0016021//integral component of membrane	-	-
MtrunA17_Chr2g0312561	31	41	24	72	79	97	0.84	1.09	0.68	1.86	2.2	3.22	0.87	2.42667	1.47989	1.07762e-05	0.000683057	Putative protein kinase RLK-Pelle-DLSV family	-	-	GO:0005886//plasma membrane	GO:0004674//protein serine/threonine kinase activity;GO:0004714//transmembrane receptor protein tyrosine kinase activity;GO:0005524//ATP binding	GO:0007169//transmembrane receptor protein tyrosine kinase signaling pathway;GO:0009069//serine family amino acid metabolic process;GO:0018108//peptidyl-tyrosine phosphorylation;GO:0046777//protein autophosphorylation
MtrunA17_Chr0c05g0492121	92	59	75	169	128	172	3.18	2	2.72	5.57	4.55	7.32	2.63333	5.81333	1.14248	1.2443e-05	0.000772492	Putative TauD/TfdA-like domain, taurine dioxygenase TauD-like superfamily	-	-	-	GO:0016702//oxidoreductase activity, acting on single donors with incorporation of molecular oxygen, incorporation of two atoms of oxygen	GO:0055114//oxidation-reduction process
MtrunA17_Chr5g0420951	55	42	68	129	110	107	1.64	1.23	2.13	3.68	3.38	3.93	1.66667	3.66333	1.13619	1.28085e-05	0.000781122	Putative codeine 3-O-demethylase	-	-	-	GO:0008168//methyltransferase activity;GO:0046872//metal ion binding	GO:0032259//methylation;GO:0055114//oxidation-reduction process
MtrunA17_Chr5g0419451	176	309	440	1105	896	923	3.84	6.6	10.04	22.98	20.1	24.75	6.82667	22.61	1.72771	1.36499e-05	0.000820014	Putative flavonoid 3'-monooxygenase	-	-	GO:0005783//endoplasmic reticulum;GO:0016021//integral component of membrane	GO:0005506//iron ion binding;GO:0016709//oxidoreductase activity, acting on paired donors, with incorporation or reduction of molecular oxygen, NAD(P)H as one donor, and incorporation of one atom of oxygen;GO:0020037//heme binding	GO:0008284//positive regulation of cell proliferation;GO:0040009//regulation of growth rate;GO:0046622//positive regulation of organ growth;GO:0048437//floral organ development;GO:0055114//oxidation-reduction process
MtrunA17_Chr5g0411881	73	52	48	186	105	96	3	2.09	2.06	7.26	4.42	4.86	2.38333	5.51333	1.20994	1.41169e-05	0.000838365	Putative cinnamyl-alcohol dehydrogenase	Metabolism;Metabolism;Metabolism	Global and overview maps;Global and overview maps;Biosynthesis of other secondary metabolites	-	GO:0008270//zinc ion binding;GO:0045551//cinnamyl-alcohol dehydrogenase activity;GO:0052747//sinapyl alcohol dehydrogenase activity	GO:0009805//coumarin biosynthetic process;GO:0009809//lignin biosynthetic process;GO:0009811//stilbene biosynthetic process;GO:0055114//oxidation-reduction process
MtrunA17_Chr7g0253291	29	27	62	110	100	120	2.51	2.29	5.62	9.09	8.91	12.79	3.47333	10.2633	1.56311	1.54203e-05	0.000889894	hypothetical protein	-	-	GO:0016021//integral component of membrane	GO:0008168//methyltransferase activity	GO:0032259//methylation
MSTRG.27648	5	0	4	28	59	12	0.12	0	0.1	0.66	1.5	0.37	0.0733333	0.843333	3.52356	1.55278e-05	0.000892846	Sporozoite surface protein [Arachis hypogaea]	-	-	-	-	-
MtrunA17_Chr8g0384171	75	138	122	230	202	244	1.49	2.68	2.53	4.34	4.11	5.94	2.23333	4.79667	1.10283	1.76477e-05	0.000993452	Putative cysteine desulfurase, Selenocysteine lyase	-	-	-	GO:0009000//selenocysteine lyase activity;GO:0031071//cysteine desulfurase activity	-
MtrunA17_Chr1g0182491	0	0	0	12	20	6	0	0	0	0.95	1.71	0.61	0.001	1.09	10.0901	1.81294e-05	0.00101552	hypothetical protein	-	-	-	-	-
MtrunA17_Chr1g0152201	69	45	49	121	100	145	4.14	2.64	3.08	6.92	6.17	10.69	3.28667	7.92667	1.27009	1.93392e-05	0.00106555	hypothetical protein	-	-	-	-	-
MtrunA17_Chr4g0053621	26	49	32	75	106	82	0.62	1.14	0.79	1.69	2.58	2.39	0.85	2.22	1.38502	1.94138e-05	0.00106555	Putative isoflavone 2'-hydroxylase	Metabolism;Metabolism	Global and overview maps;Biosynthesis of other secondary metabolites	GO:0016021//integral component of membrane	GO:0004497//monooxygenase activity;GO:0005506//iron ion binding;GO:0016705//oxidoreductase activity, acting on paired donors, with incorporation or reduction of molecular oxygen;GO:0020037//heme binding	GO:0055114//oxidation-reduction process
MtrunA17_Chr4g0045304	10	11	15	30	43	89	0.59	0.65	0.91	1.66	2.58	6.34	0.716667	3.52667	2.29893	2.39245e-05	0.00127264	Putative Phytocyanin domain, cupredoxin	-	-	GO:0016021//integral component of membrane	GO:0009055//electron carrier activity	GO:0022900//electron transport chain
MtrunA17_Chr4g0024581	8	6	7	34	53	17	0.35	0.26	0.32	1.42	2.39	0.92	0.31	1.57667	2.34654	2.67871e-05	0.0013764	hypothetical protein	-	-	-	-	-
MtrunA17_Chr4g0038941	33	26	22	60	70	65	1.31	1.01	0.92	2.27	2.86	3.18	1.08	2.77	1.35885	3.02057e-05	0.00152289	Putative glucan endo-1,3-beta-D-glucosidase	-	-	GO:0046658//anchored component of plasma membrane	GO:0042973//glucan endo-1,3-beta-D-glucosidase activity	GO:0005982//starch metabolic process;GO:0005985//sucrose metabolic process
MtrunA17_Chr2g0311721	4477	5103	5661	10609	9731	13613	114.88	128.23	152.01	259.53	256.79	429.52	131.707	315.28	1.25931	3.05241e-05	0.00153255	Putative kelch-type beta propeller	-	-	GO:0005634//nucleus;GO:0005829//cytosol	GO:0005515//protein binding;GO:0030234//enzyme regulator activity	GO:0050790//regulation of catalytic activity;GO:0080028//nitrile biosynthetic process
MtrunA17_Chr1g0170591	16	8	10	34	31	113	0.86	0.43	0.57	1.7	1.65	7.28	0.62	3.54333	2.51477	3.13418e-05	0.00156448	Putative transcription factor bHLH family	-	-	-	GO:0003677//DNA binding;GO:0046983//protein dimerization activity	GO:0006357//regulation of transcription from RNA polymerase II promoter
MtrunA17_Chr6g0466951	7	13	8	26	32	90	0.26	0.47	0.31	0.92	1.23	4.12	0.346667	2.09	2.59188	3.30425e-05	0.00163856	Putative pectinesterase	-	-	GO:0005576//extracellular region;GO:0005618//cell wall;GO:0016021//integral component of membrane	GO:0030599//pectinesterase activity;GO:0045330//aspartyl esterase activity	GO:0005982//starch metabolic process;GO:0005985//sucrose metabolic process;GO:0042545//cell wall modification;GO:0045490//pectin catabolic process
MtrunA17_Chr4g0056601	8	11	4	19	40	65	0.19	0.25	0.1	0.43	0.97	1.88	0.18	1.09333	2.60266	3.49505e-05	0.00170172	Putative pectinesterase	-	-	GO:0016020//membrane	GO:0004857//enzyme inhibitor activity;GO:0030599//pectinesterase activity	GO:0005982//starch metabolic process;GO:0005985//sucrose metabolic process;GO:0043086//negative regulation of catalytic activity
MtrunA17_Chr6g0473701	16	34	26	47	87	123	0.36	0.74	0.61	1	1.99	3.36	0.57	2.11667	1.89276	3.59064e-05	0.00173082	Putative multi antimicrobial extrusion protein	-	-	GO:0016021//integral component of membrane	GO:0015238//drug transmembrane transporter activity;GO:0015297//antiporter activity;GO:0042910//xenobiotic transporter activity	GO:0006855//drug transmembrane transport
MtrunA17_Chr1g0198291	13	10	13	17	90	72	0.13	0.1	0.14	0.16	0.93	0.89	0.123333	0.66	2.4199	3.75885e-05	0.001794	Putative ABC-type ferric hydroxamate transporter	-	-	GO:0005886//plasma membrane;GO:0016021//integral component of membrane	GO:0005524//ATP binding;GO:0015623//iron-chelate-transporting ATPase activity	GO:0015688//iron chelate transport;GO:0033214//iron assimilation by chelation and transport;GO:0055085//transmembrane transport
MtrunA17_Chr7g0243571	25	35	48	85	86	82	0.61	0.84	1.23	1.98	2.17	2.47	0.893333	2.20667	1.3046	3.78246e-05	0.0018017	Putative protein-serine/threonine phosphatase	-	-	GO:0005963//magnesium-dependent protein serine/threonine phosphatase complex;GO:0016021//integral component of membrane	GO:0004724//magnesium-dependent protein serine/threonine phosphatase activity	GO:0006470//protein dephosphorylation
MtrunA17_Chr4g0004881	35	59	82	138	130	136	0.71	1.18	1.75	2.68	2.72	3.41	1.21333	2.93667	1.2752	4.22764e-05	0.00198247	Putative ferroportin-1, MFS transporter superfamily	-	-	GO:0016021//integral component of membrane	GO:0005381//iron ion transmembrane transporter activity	GO:0034755//iron ion transmembrane transport
MtrunA17_Chr1g0200151	32	19	17	71	55	50	1.55	0.9	0.86	3.29	2.75	2.98	1.10333	3.00667	1.4463	4.52046e-05	0.00210063	hypothetical protein	-	-	-	-	-
MtrunA17_Chr3g0133681	50	29	60	89	139	108	1.46	0.83	1.84	2.48	4.19	3.89	1.37667	3.52	1.3544	4.83595e-05	0.0022161	Putative patatin-like phospholipase domain, Acyl transferase/acyl hydrolase/lysophospholipase	-	-	-	GO:0004620//phospholipase activity;GO:0047372//acylglycerol lipase activity	GO:0009395//phospholipid catabolic process;GO:0046486//glycerolipid metabolic process
MtrunA17_Chr6g0482031	20	19	25	53	47	130	1.18	1.1	1.55	2.99	2.86	9.46	1.27667	5.10333	1.99906	5.13126e-05	0.00232577	Putative proteinase inhibitor I3, Kunitz legume, kunitz inhibitor STI-like superfamily	-	-	-	GO:0004866//endopeptidase inhibitor activity	GO:0010951//negative regulation of endopeptidase activity
MSTRG.21167	21	21	13	54	40	72	1.74	1.7	1.15	4.37	3.48	7.49	1.53	5.11333	1.74073	5.1573e-05	0.00233237	hypothetical protein MTR_1g050765 [Medicago truncatula]	-	-	-	-	-
MtrunA17_Chr1g0196951	51	37	80	156	105	130	1.89	1.34	3.1	5.5	3.99	5.91	2.11	5.13333	1.28265	5.41752e-05	0.00242284	Putative transcription factor TGA like domain-containing protein	Environmental Information Processing	Signal transduction	-	GO:0043565//sequence-specific DNA binding	GO:0006351//transcription, DNA-templated
MtrunA17_Chr5g0417321	9	4	14	27	38	61	0.42	0.18	0.68	1.2	1.83	3.51	0.426667	2.18	2.35315	5.5658e-05	0.0024754	Putative ribonuclease T(2)	-	-	GO:0005576//extracellular region	GO:0003723//RNA binding;GO:0033897//ribonuclease T2 activity	GO:0006401//RNA catabolic process;GO:0090502//RNA phosphodiester bond hydrolysis, endonucleolytic
MtrunA17_Chr7g0218261	43	29	49	88	191	67	1.56	1.03	1.86	3.04	7.12	2.98	1.48333	4.38	1.56209	5.60831e-05	0.00248972	Putative methyltransferase	-	-	GO:0005829//cytosol;GO:0016021//integral component of membrane	GO:0008171//O-methyltransferase activity;GO:0008757//S-adenosylmethionine-dependent methyltransferase activity;GO:0046983//protein dimerization activity	GO:0019438//aromatic compound biosynthetic process;GO:0032259//methylation
MtrunA17_Chr5g0398041	30	15	18	51	57	67	0.43	0.21	0.27	0.7	0.84	1.18	0.303333	0.906667	1.57967	6.23103e-05	0.00273274	Putative Zinc finger C2HC domain-containing protein	-	-	-	-	-
MtrunA17_Chr8g0362611	10	14	16	43	39	38	0.4	0.56	0.66	1.65	1.59	1.86	0.54	1.7	1.6545	6.5537e-05	0.00286206	Putative TIR domain-containing protein	-	-	-	GO:0005515//protein binding	GO:0007165//signal transduction
MtrunA17_Chr6g0474071	256	303	276	419	447	731	6.8	7.88	7.67	10.61	12.21	23.87	7.45	15.5633	1.06284	6.66026e-05	0.00289811	Putative ABC-type xenobiotic transporter	Environmental Information Processing	Membrane transport	GO:0016021//integral component of membrane	GO:0005524//ATP binding;GO:0042626//ATPase activity, coupled to transmembrane movement of substances	GO:0055085//transmembrane transport
MtrunA17_Chr3g0126091	0	3	8	44	19	23	0	0.08	0.22	1.12	0.52	0.75	0.1	0.796667	2.99398	7.09148e-05	0.0030419	Putative EamA domain-containing protein	-	-	GO:0005886//plasma membrane;GO:0016021//integral component of membrane	GO:0022857//transmembrane transporter activity	GO:0055085//transmembrane transport
MtrunA17_Chr5g0419291	1	1	1	44	4	19	0.03	0.03	0.03	1.38	0.14	0.77	0.03	0.763333	4.66928	7.367e-05	0.00313227	Putative nepenthesin	-	-	-	GO:0004190//aspartic-type endopeptidase activity	GO:0006508//proteolysis
MtrunA17_Chr4g0041141	26	21	17	57	62	40	1.31	1.04	0.9	2.74	3.22	2.48	1.08333	2.81333	1.3768	7.90049e-05	0.00331383	Putative ALOG domain-containing protein	-	-	-	-	-
MtrunA17_Chr4g0050881	6	2	4	8	28	66	0.16	0.05	0.11	0.2	0.77	2.16	0.106667	1.04333	3.29002	8.01686e-05	0.00334382	Putative EamA domain-containing protein	-	-	GO:0005886//plasma membrane;GO:0016021//integral component of membrane	GO:0022857//transmembrane transporter activity	GO:0055085//transmembrane transport
MtrunA17_Chr8g0354831	112	42	68	123	244	192	2.55	0.94	1.62	2.67	5.72	5.38	1.70333	4.59	1.43013	8.04213e-05	0.00334858	Putative major facilitator superfamily, MFS transporter superfamily	-	-	GO:0005886//plasma membrane;GO:0009705//plant-type vacuole membrane;GO:0016021//integral component of membrane	GO:0022821//potassium ion antiporter activity	GO:0071805//potassium ion transmembrane transport;GO:0090333//regulation of stomatal closure
MtrunA17_Chr6g0452451	6	4	4	29	19	22	0.11	0.07	0.09	0.53	0.37	0.53	0.09	0.476667	2.40498	8.18691e-05	0.00340034	Putative AAA+ ATPase domain, ATPase, AAA-type, core, AAA-type ATPase domain-containing protein	-	-	GO:0016021//integral component of membrane	GO:0005524//ATP binding;GO:0016787//hydrolase activity	-
MtrunA17_Chr7g0221471	68	56	63	102	125	279	2.89	2.31	2.8	4.13	5.43	14.54	2.66667	8.03333	1.59096	9.14931e-05	0.00372087	Putative transcription factor AP2-EREBP family	-	-	GO:0005634//nucleus;GO:0005667//transcription factor complex	GO:0003677//DNA binding;GO:0003700//transcription factor activity, sequence-specific DNA binding	GO:0001101//response to acid chemical;GO:0006355//regulation of transcription, DNA-templated;GO:0006950//response to stress;GO:0009628//response to abiotic stimulus;GO:0009725//response to hormone;GO:1901700//response to oxygen-containing compound
MtrunA17_Chr3g0145871	0	0	0	7	15	7	0	0	0	0.72	1.67	0.93	0.001	1.10667	10.112	9.15195e-05	0.00372087	hypothetical protein	Metabolism;Metabolism	Global and overview maps;Carbohydrate metabolism	GO:0016021//integral component of membrane	GO:0048040//UDP-glucuronate decarboxylase activity;GO:0050662//coenzyme binding	GO:0005982//starch metabolic process;GO:0005985//sucrose metabolic process;GO:0009117//nucleotide metabolic process
MtrunA17_Chr4g0015041	0	0	0	6	11	11	0	0	0	0.42	0.84	1	0.001	0.753333	9.55714	9.43979e-05	0.0037932	hypothetical protein	Genetic Information Processing;Genetic Information Processing;Genetic Information Processing;Genetic Information Processing	Replication and repair;Replication and repair;Replication and repair;Replication and repair	GO:0016021//integral component of membrane	GO:0003677//DNA binding	-
MtrunA17_Chr6g0464351	77	81	117	130	253	217	5.04	5.19	8.02	8.12	17.04	17.47	6.08333	14.21	1.22397	9.54153e-05	0.00382136	Putative ABA/WDS induced protein	-	-	GO:0016021//integral component of membrane	-	-
MtrunA17_Chr3g0140171	27	34	35	86	59	64	0.59	0.73	0.8	1.8	1.33	1.73	0.706667	1.62	1.19689	0.000105294	0.00415499	Putative oxidoreductase	Metabolism;Metabolism	Global and overview maps;Metabolism of terpenoids and polyketides	GO:0009507//chloroplast	GO:0010436//carotenoid dioxygenase activity;GO:0046872//metal ion binding	GO:0016121//carotene catabolic process;GO:0055114//oxidation-reduction process
MtrunA17_Chr8g0377921	114	65	67	134	168	309	2.88	1.61	1.77	3.22	4.36	9.58	2.08667	5.72	1.45481	0.000108719	0.00426228	Putative crocetin glucosyltransferase	Metabolism	Global and overview maps	-	GO:0016758//transferase activity, transferring hexosyl groups	-
MtrunA17_Chr8g0379721	15	11	19	37	63	37	0.51	0.39	0.68	1.23	2.25	1.57	0.526667	1.68333	1.67636	0.000109361	0.00427408	putative protein	-	-	-	GO:0043531//ADP binding	-
MtrunA17_Chr4g0014931	10	8	4	35	29	22	0.47	0.37	0.2	1.58	1.41	1.28	0.346667	1.42333	2.03765	0.000111716	0.00435154	Putative NADPH:quinone reductase	-	-	-	GO:0003960//NADPH:quinone reductase activity	GO:0055114//oxidation-reduction process
MtrunA17_Chr4g0046031	41	90	64	112	152	186	2.85	6.13	4.65	7.42	10.86	15.89	4.54333	11.39	1.32594	0.000114843	0.00443043	hypothetical protein	-	-	-	-	-
MtrunA17_Chr2g0311921	826	905	1001	2129	1874	3548	30.39	32.6	38.54	74.67	70.9	160.49	33.8433	102.02	1.59191	0.000118878	0.004557	Putative deacetoxyvindoline 4-hydroxylase	-	-	-	GO:0046872//metal ion binding;GO:0050590//desacetoxyvindoline 4-hydroxylase activity	GO:0042432//indole biosynthetic process;GO:0055114//oxidation-reduction process
MtrunA17_Chr7g0218131	14	10	14	37	45	31	0.44	0.31	0.46	1.11	1.45	1.2	0.403333	1.25333	1.63573	0.000119851	0.00458699	Putative methyltransferase	-	-	GO:0005829//cytosol;GO:0016021//integral component of membrane	GO:0030751//licodione 2'-O-methyltransferase activity;GO:0033802//isoliquiritigenin 2'-O-methyltransferase activity;GO:0046983//protein dimerization activity	GO:0019438//aromatic compound biosynthetic process;GO:0032259//methylation
MtrunA17_Chr8g0352301	36	57	46	90	118	74	0.78	1.21	1.04	1.85	2.62	1.96	1.01	2.14333	1.0855	0.000127452	0.00483197	Putative carotenoid oxygenase	-	-	GO:0009570//chloroplast stroma;GO:0016021//integral component of membrane	GO:0045549//9-cis-epoxycarotenoid dioxygenase activity;GO:0046872//metal ion binding	GO:0016121//carotene catabolic process;GO:0055114//oxidation-reduction process
MtrunA17_Chr4g0001381	27	37	24	68	59	68	0.51	0.7	0.48	1.24	1.16	1.59	0.563333	1.33	1.23937	0.000130535	0.00490269	Putative glycosyl transferase, family 9	-	-	GO:0009535//chloroplast thylakoid membrane;GO:0010598//NAD(P)H dehydrogenase complex (plastoquinone)	GO:0016757//transferase activity, transferring glycosyl groups	GO:0009773//photosynthetic electron transport in photosystem I
MtrunA17_Chr1g0180231	0	0	0	9	9	8	0	0	0	0.4	0.44	0.42	0.001	0.42	8.71425	0.000131077	0.00491537	Putative Thaumatin family	-	-	GO:0016021//integral component of membrane	-	-
MtrunA17_Chr7g0222901	455	265	655	1330	1828	1008	24.64	14.04	37.1	68.61	101.71	67.07	25.26	79.13	1.64737	0.000140711	0.00521193	Putative leucine-rich repeat-containing, plant-type, leucine-rich repeat domain superfamily	-	-	-	GO:0005515//protein binding	-
MtrunA17_Chr3g0119181	36	45	55	89	93	88	1.24	1.52	1.98	2.92	3.29	3.73	1.58	3.31333	1.06836	0.000142478	0.00525458	Putative ribonuclease III	-	-	GO:0005634//nucleus;GO:0005737//cytoplasm;GO:0016442//RISC complex	GO:0004525//ribonuclease III activity	GO:0030422//production of siRNA involved in RNA interference;GO:0051252//regulation of RNA metabolic process;GO:0090502//RNA phosphodiester bond hydrolysis, endonucleolytic
MtrunA17_Chr5g0423191	54	62	74	87	162	204	1.89	2.13	2.71	2.91	5.84	8.79	2.24333	5.84667	1.38197	0.000147774	0.00539901	Putative codeine 3-O-demethylase	-	-	-	GO:0008168//methyltransferase activity;GO:0046872//metal ion binding;GO:0050589//leucocyanidin oxygenase activity	GO:0009813//flavonoid biosynthetic process;GO:0032259//methylation;GO:0055114//oxidation-reduction process
MtrunA17_Chr2g0322351	36	62	35	94	110	70	0.73	1.23	0.74	1.82	2.29	1.75	0.9	1.95333	1.11794	0.000184556	0.0064501	Putative cellulose synthase (UDP-forming)	-	-	GO:0005802//trans-Golgi network;GO:0005886//plasma membrane;GO:0016021//integral component of membrane	GO:0016760//cellulose synthase (UDP-forming) activity	GO:0005982//starch metabolic process;GO:0005985//sucrose metabolic process;GO:0006011//UDP-glucose metabolic process;GO:0009833//plant-type primary cell wall biogenesis;GO:0030244//cellulose biosynthetic process;GO:0071555//cell wall organization
MtrunA17_Chr4g0050891	5	11	6	26	37	22	0.1	0.21	0.12	0.48	0.74	0.52	0.143333	0.58	2.01668	0.000193964	0.0067399	Putative EamA domain-containing protein	-	-	GO:0005886//plasma membrane;GO:0016021//integral component of membrane	GO:0022857//transmembrane transporter activity	GO:0055085//transmembrane transport
MtrunA17_Chr7g0271001	194	227	135	245	362	492	7.81	8.95	5.69	9.41	14.99	24.36	7.48333	16.2533	1.11898	0.000201647	0.006937	Putative expansin/Lol pI, expansin, cellulose-binding-like domain superfamily	-	-	GO:0005576//extracellular region;GO:0005618//cell wall;GO:0016021//integral component of membrane	-	GO:0009664//plant-type cell wall organization
MtrunA17_Chr1g0191381	1	0	1	9	18	17	0.04	0	0.04	0.35	0.76	0.86	0.0266667	0.656667	4.62205	0.000207286	0.00711318	Putative protein kinase RLK-Pelle-RLCK-VI family	-	-	GO:0005886//plasma membrane	GO:0004675//transmembrane receptor protein serine/threonine kinase activity;GO:0005524//ATP binding	GO:0006468//protein phosphorylation;GO:0007178//transmembrane receptor protein serine/threonine kinase signaling pathway;GO:0009069//serine family amino acid metabolic process
MtrunA17_Chr5g0417741	59	37	52	133	103	65	1.37	0.84	1.26	2.95	2.46	1.86	1.15667	2.42333	1.06702	0.000224722	0.00757683	Putative methyltransferase type 11, S-adenosyl-L-methionine-dependent methyltransferase	-	-	-	GO:0000773//phosphatidyl-N-methylethanolamine N-methyltransferase activity;GO:0030791//arsenite methyltransferase activity;GO:0080101//phosphatidyl-N-dimethylethanolamine N-methyltransferase activity	GO:0006544//glycine metabolic process;GO:0006563//L-serine metabolic process;GO:0006566//threonine metabolic process;GO:0032259//methylation
MtrunA17_Chr4g0052881	531	326	298	893	898	1532	13.67	8.22	8.03	21.92	23.77	48.49	9.97333	31.3933	1.65431	0.000230115	0.00770773	Putative oxidoreductase	Metabolism;Metabolism	Global and overview maps;Biosynthesis of other secondary metabolites	GO:0005789//endoplasmic reticulum membrane;GO:0016021//integral component of membrane	GO:0005506//iron ion binding;GO:0020037//heme binding;GO:0033773//isoflavone 2'-hydroxylase activity;GO:0070330//aromatase activity	GO:0042343//indole glucosinolate metabolic process;GO:0055114//oxidation-reduction process
MtrunA17_Chr8g0352151	8	7	11	20	39	37	0.17	0.14	0.24	0.4	0.85	0.96	0.183333	0.736667	2.00654	0.000244592	0.00814746	Putative multi antimicrobial extrusion protein	-	-	GO:0016021//integral component of membrane	GO:0015238//drug transmembrane transporter activity;GO:0015297//antiporter activity;GO:0042910//xenobiotic transporter activity	GO:0006855//drug transmembrane transport
MtrunA17_Chr7g0219981	4	3	3	18	3	82	0.12	0.08	0.09	0.5	0.09	2.92	0.0966667	1.17	3.59735	0.000252575	0.00837538	Putative NADH-ubiquinone reductase complex 1 MLRQ subunit	-	-	GO:0016021//integral component of membrane	-	-
MtrunA17_Chr2g0300081	274	225	274	628	715	1701	6.94	5.56	7.27	15.16	18.6	52.94	6.59	28.9	2.13272	0.00025684	0.00846285	Putative chitinase	Metabolism;Metabolism	Global and overview maps;Carbohydrate metabolism	GO:0005576//extracellular region	GO:0004568//chitinase activity	GO:0005975//carbohydrate metabolic process;GO:0006032//chitin catabolic process;GO:0016998//cell wall macromolecule catabolic process
MtrunA17_Chr1g0175631	16	11	10	52	30	29	1.06	0.72	0.7	3.3	2.05	2.37	0.826667	2.57333	1.63826	0.000256864	0.00846285	hypothetical protein	-	-	GO:0016021//integral component of membrane	-	-
MtrunA17_Chr4g0058201	441	250	264	742	794	1396	11.43	6.34	7.16	18.33	21.16	44.48	8.31	27.99	1.75199	0.000261794	0.00859013	Putative cytochrome P450	-	-	GO:0016020//membrane	GO:0004497//monooxygenase activity;GO:0005506//iron ion binding;GO:0016705//oxidoreductase activity, acting on paired donors, with incorporation or reduction of molecular oxygen;GO:0020037//heme binding	GO:0055114//oxidation-reduction process
MSTRG.23488	5	2	4	26	17	16	0.46	0.18	0.38	2.21	1.57	1.71	0.34	1.83	2.42824	0.000262775	0.00859895	L10-interacting MYB domain-containing protein isoform X3 [Medicago truncatula]	-	-	-	-	-
MtrunA17_Chr5g0393961	0	0	0	10	3	13	0	0	0	0.48	0.17	0.79	0.001	0.48	8.90689	0.00026506	0.00864355	hypothetical protein	-	-	GO:0016021//integral component of membrane	-	-
MtrunA17_Chr5g0399561	40	36	45	68	90	87	0.71	0.63	0.84	1.15	1.66	1.91	0.726667	1.57333	1.11446	0.00026557	0.00864355	Putative protein kinase RLK-Pelle-SD-2b family	-	-	GO:0005886//plasma membrane;GO:0016021//integral component of membrane	GO:0004674//protein serine/threonine kinase activity;GO:0005524//ATP binding;GO:0030246//carbohydrate binding	GO:0006468//protein phosphorylation;GO:0009069//serine family amino acid metabolic process
MtrunA17_Chr5g0414331	33	51	51	128	59	153	0.98	1.48	1.58	3.61	1.79	5.56	1.34667	3.65333	1.43982	0.000266659	0.00865568	Putative N-hydroxythioamide S-beta-glucosyltransferase	Metabolism;Metabolism;Metabolism;Metabolism	Global and overview maps;Global and overview maps;Amino acid metabolism;Biosynthesis of other secondary metabolites	GO:0043231//intracellular membrane-bounded organelle	GO:0080043//quercetin 3-O-glucosyltransferase activity;GO:0080044//quercetin 7-O-glucosyltransferase activity	-
MtrunA17_Chr5g0403131	23	22	14	64	44	37	1.25	1.18	0.79	3.36	2.46	2.48	1.07333	2.76667	1.36605	0.000276924	0.00890508	hypothetical protein	-	-	-	-	-
MtrunA17_Chr3g0100031	10	6	19	33	38	50	0.54	0.32	1.08	1.69	2.12	3.34	0.646667	2.38333	1.88189	0.000282356	0.00903165	Putative concanavalin A-like lectin/glucanase domain superfamily, legume lectin	-	-	GO:0016021//integral component of membrane	GO:0030246//carbohydrate binding	-
MtrunA17_Chr1g0188801	34	31	47	76	74	80	1.14	1.02	1.65	2.43	2.55	3.3	1.27	2.76	1.11984	0.000292198	0.00928497	Putative Late embryogenesis abundant protein, LEA_2 subgroup	-	-	GO:0016021//integral component of membrane	-	-
MtrunA17_Chr8g0351061	171	181	161	256	254	439	2.9	3.01	2.86	4.14	4.44	9.17	2.92333	5.91667	1.01717	0.000305831	0.00963702	Putative DEP domain, glutaredoxin, Thioredoxin-like superfamily	-	-	GO:0005623//cell	GO:0003677//DNA binding;GO:0009055//electron carrier activity;GO:0015035//protein disulfide oxidoreductase activity	GO:0022900//electron transport chain;GO:0035556//intracellular signal transduction;GO:0045454//cell redox homeostasis
MtrunA17_Chr3g0131601	9	17	8	19	43	75	0.36	0.66	0.33	0.71	1.75	3.64	0.45	2.03333	2.17585	0.000318266	0.00990481	Putative transcription factor AP2-EREBP family	-	-	GO:0005634//nucleus;GO:0005667//transcription factor complex	GO:0003677//DNA binding;GO:0003700//transcription factor activity, sequence-specific DNA binding	GO:0006355//regulation of transcription, DNA-templated
MtrunA17_Chr6g0481911	86	163	80	198	187	258	4.42	8.2	4.3	9.7	9.88	16.3	5.64	11.96	1.08445	0.000329897	0.010201	Putative proteinase inhibitor I3, Kunitz legume, kunitz inhibitor STI-like superfamily	-	-	GO:0005618//cell wall;GO:0048046//apoplast	GO:0004866//endopeptidase inhibitor activity	GO:0009625//response to insect;GO:0010951//negative regulation of endopeptidase activity
MtrunA17_Chr1g0202241	2000	1963	2557	3867	4749	6193	69.2	66.5	92.57	127.55	168.97	263.46	76.09	186.66	1.29463	0.00033489	0.0103158	Putative chitinase	Metabolism;Metabolism	Global and overview maps;Carbohydrate metabolism	GO:0005615//extracellular space	GO:0004568//chitinase activity	GO:0000272//polysaccharide catabolic process;GO:0006032//chitin catabolic process;GO:0016998//cell wall macromolecule catabolic process
MtrunA17_Chr4g0049911	30	26	42	86	64	57	1.64	1.4	2.4	4.52	3.6	3.86	1.81333	3.99333	1.13895	0.000360277	0.0110555	hypothetical protein	-	-	-	-	-
MtrunA17_Chr3g0133581	96	137	98	131	258	295	5.1	7.12	5.44	6.63	14.09	19.26	5.88667	13.3267	1.17879	0.00038542	0.011664	Putative Phytocyanin domain, cupredoxin	-	-	-	GO:0009055//electron carrier activity	GO:0022900//electron transport chain
MtrunA17_Chr8g0370251	1	0	0	10	10	12	0.1	0	0	0.85	0.93	1.27	0.0333333	1.01667	4.93074	0.000387759	0.0117201	hypothetical protein	-	-	-	-	-
MSTRG.26097	45	74	63	92	175	106	0.7	1.12	1.02	1.36	2.78	2.02	0.946667	2.05333	1.11704	0.00039119	0.0117943	protein FAR-RED IMPAIRED RESPONSE 1-like [Medicago truncatula]	-	-	-	-	-
MtrunA17_Chr4g0046861	4	0	1	13	18	15	0.17	0	0.04	0.52	0.78	0.77	0.07	0.69	3.30117	0.000408247	0.0122626	hypothetical protein	-	-	-	-	-
MtrunA17_Chr4g0025591	98	85	33	170	304	425	2.95	2.51	1.04	4.88	9.42	15.75	2.16667	10.0167	2.20885	0.000419302	0.0125324	Putative aluminum-activated malate transporter	-	-	GO:0009705//plant-type vacuole membrane;GO:0016021//integral component of membrane	-	GO:0015743//malate transport
MtrunA17_Chr6g0462271	10	14	24	47	56	32	1.91	2.53	4.7	8.44	10.86	7.37	3.04667	8.89	1.54495	0.000422478	0.0126117	hypothetical protein	-	-	-	-	GO:0006952//defense response;GO:0009607//response to biotic stimulus
MtrunA17_Chr4g0066151	178	154	139	385	351	874	4.52	3.83	3.7	9.33	9.17	27.31	4.01667	15.27	1.92663	0.000425846	0.0126965	Putative UDP-glucuronosyl/UDP-glucosyltransferase, UDP-glycosyltransferase family	Metabolism;Metabolism;Metabolism;Metabolism;Metabolism	Global and overview maps;Global and overview maps;Carbohydrate metabolism;Carbohydrate metabolism;Metabolism of cofactors and vitamins	GO:0016021//integral component of membrane	GO:0016758//transferase activity, transferring hexosyl groups	-
MtrunA17_Chr1g0148141	25	15	32	65	48	59	0.65	0.38	0.88	1.62	1.29	1.9	0.636667	1.60333	1.33246	0.000469303	0.013655	Putative flowering-promoting factor 1	-	-	-	-	GO:0009909//regulation of flower development;GO:0010228//vegetative to reproductive phase transition of meristem
MtrunA17_Chr1g0150081	17	12	14	35	40	36	0.75	0.53	0.62	1.48	1.79	1.97	0.633333	1.74667	1.46357	0.000476523	0.0137773	Putative tubby-like protein	-	-	-	-	-
MtrunA17_Chr2g0278481	48	52	56	74	111	143	1.4	1.49	1.71	2.06	3.33	5.13	1.53333	3.50667	1.19343	0.000482194	0.0138137	Putative vinorine synthase	-	-	-	GO:0050636//vinorine synthase activity	GO:0042432//indole biosynthetic process
MtrunA17_Chr7g0219541	18	26	20	38	71	48	0.82	1.16	0.95	1.65	3.33	2.69	0.976667	2.55667	1.38833	0.000483488	0.0138344	Putative protein-serine/threonine phosphatase	-	-	-	GO:0016787//hydrolase activity	-
MSTRG.28764	0	0	5	13	32	12	0	0	0.24	0.56	1.48	0.66	0.08	0.9	3.49185	0.000500446	0.014152	Sporozoite surface protein 2 [Cajanus cajan]	-	-	-	-	-
MtrunA17_Chr1g0158631	15	16	16	41	42	32	0.3	0.31	0.34	0.79	0.87	0.79	0.316667	0.816667	1.36678	0.000511237	0.0143241	Putative glycerophosphodiester phosphodiesterase, protein kinase RLK-Pelle-LRK10L-2 family	-	-	GO:0016021//integral component of membrane	GO:0004674//protein serine/threonine kinase activity;GO:0005524//ATP binding;GO:0008889//glycerophosphodiester phosphodiesterase activity;GO:0030247//polysaccharide binding	GO:0006071//glycerol metabolic process;GO:0006468//protein phosphorylation;GO:0009069//serine family amino acid metabolic process;GO:0009395//phospholipid catabolic process;GO:0046486//glycerolipid metabolic process
MtrunA17_Chr7g0224551	32	35	34	63	78	55	0.85	0.91	0.93	1.59	2.12	1.8	0.896667	1.83667	1.03445	0.000548427	0.0151539	Putative licodione synthase	-	-	GO:0016021//integral component of membrane	GO:0004497//monooxygenase activity;GO:0005506//iron ion binding;GO:0016705//oxidoreductase activity, acting on paired donors, with incorporation or reduction of molecular oxygen;GO:0020037//heme binding	GO:0055114//oxidation-reduction process
MtrunA17_Chr4g0046361	4	4	6	10	45	20	0.17	0.17	0.27	0.4	1.97	1.04	0.203333	1.13667	2.48289	0.000567288	0.0155682	Putative methyltransferase	Metabolism;Metabolism	Global and overview maps;Biosynthesis of other secondary metabolites	-	GO:0008171//O-methyltransferase activity;GO:0030746//isoflavone 4'-O-methyltransferase activity;GO:0046983//protein dimerization activity	GO:0009701//isoflavonoid phytoalexin biosynthetic process;GO:0009813//flavonoid biosynthetic process;GO:0032259//methylation
MtrunA17_Chr4g0021211	69	44	92	140	206	91	2.32	1.45	3.23	4.48	7.12	3.76	2.33333	5.12	1.13375	0.000574212	0.0157403	Putative alcohol dehydrogenase	Metabolism;Metabolism;Metabolism;Metabolism;Metabolism;Metabolism	Global and overview maps;Global and overview maps;Global and overview maps;Carbohydrate metabolism;Lipid metabolism;Amino acid metabolism	GO:0005829//cytosol;GO:0016021//integral component of membrane	GO:0004024//alcohol dehydrogenase activity, zinc-dependent;GO:0008270//zinc ion binding;GO:0051903//S-(hydroxymethyl)glutathione dehydrogenase activity	GO:0046294//formaldehyde catabolic process;GO:0055114//oxidation-reduction process
MtrunA17_Chr1g0180221	7	3	2	24	19	15	0.3	0.13	0.09	0.99	0.86	0.83	0.173333	0.893333	2.36565	0.000585895	0.015934	Putative Thaumatin family	-	-	GO:0016021//integral component of membrane	-	-
MtrunA17_Chr4g0045281	7	21	12	21	57	63	0.6	1.74	1.08	1.7	5.04	6.74	1.14	4.49333	1.97875	0.000614208	0.0164629	Putative Phytocyanin domain, cupredoxin	-	-	GO:0016021//integral component of membrane	GO:0009055//electron carrier activity	GO:0022900//electron transport chain
MtrunA17_Chr8g0365891	39	46	35	59	108	77	0.96	1.1	0.9	1.38	2.72	2.32	0.986667	2.14	1.11698	0.000638894	0.0169739	Putative endo-polygalacturonase	-	-	GO:0005576//extracellular region	GO:0004650//polygalacturonase activity;GO:0047911//galacturan 1,4-alpha-galacturonidase activity	GO:0005982//starch metabolic process;GO:0005985//sucrose metabolic process;GO:0071555//cell wall organization
MtrunA17_Chr1g0197391	9	11	6	38	27	19	0.25	0.3	0.17	1.01	0.77	0.65	0.24	0.81	1.75489	0.000644746	0.0170918	Putative AMP-dependent synthetase/ligase, EF-Hand 1, calcium-binding, AMP-binding enzyme	Metabolism;Metabolism;Metabolism	Global and overview maps;Global and overview maps;Lipid metabolism	GO:0016021//integral component of membrane	GO:0016874//ligase activity	-
MtrunA17_Chr8g0341731	40	53	43	83	73	121	1.81	2.32	2.02	3.56	3.38	6.69	2.05	4.54333	1.14813	0.000671381	0.0176855	Putative hydrolase	Metabolism;Metabolism	Global and overview maps;Metabolism of cofactors and vitamins	-	GO:0016791//phosphatase activity	GO:0016311//dephosphorylation
MtrunA17_Chr8g0388991	19	15	13	42	56	25	0.39	0.3	0.28	0.82	1.19	0.63	0.323333	0.88	1.44448	0.000695212	0.0181307	Putative protein kinase RLK-Pelle-LRR-III family	-	-	GO:0016021//integral component of membrane	GO:0004672//protein kinase activity;GO:0005515//protein binding;GO:0005524//ATP binding	GO:0006468//protein phosphorylation
MtrunA17_Chr7g0265111	72	44	53	90	104	138	1.83	1.09	1.41	2.18	2.71	4.3	1.44333	3.06333	1.0857	0.000721967	0.0186675	Putative UDP-glucuronosyl/UDP-glucosyltransferase	Metabolism	Metabolism of terpenoids and polyketides	-	GO:0033836//flavonol 7-O-beta-glucosyltransferase activity	-
MtrunA17_Chr3g0095711	11	14	21	43	38	36	0.38	0.48	0.77	1.43	1.36	1.54	0.543333	1.44333	1.4095	0.000741928	0.0190815	Putative 2-hydroxyisoflavanone dehydratase, Carboxylesterase	-	-	-	GO:0033987//2-hydroxyisoflavanone dehydratase activity;GO:0080030//methyl indole-3-acetate esterase activity	-
MtrunA17_Chr7g0222911	1	1	4	10	25	12	0.04	0.04	0.18	0.42	1.13	0.65	0.0866667	0.733333	3.08092	0.000773406	0.0198195	Putative leucine-rich repeat-containing, plant-type, leucine-rich repeat domain superfamily	-	-	-	GO:0005515//protein binding	-
MtrunA17_Chr2g0317641	15	10	11	37	38	23	0.35	0.23	0.26	0.81	0.9	0.65	0.28	0.786667	1.49033	0.000795079	0.0202972	Putative ubiquitin-conjugating enzyme E2, ubiquitin-conjugating enzyme/RWD	Genetic Information Processing	Folding, sorting and degradation	-	GO:0004839//ubiquitin activating enzyme activity;GO:0016746//transferase activity, transferring acyl groups	GO:0031396//regulation of protein ubiquitination
MtrunA17_Chr7g0221401	15	14	5	29	31	44	0.97	0.86	0.37	1.77	2.06	3.52	0.733333	2.45	1.74024	0.000830844	0.0210103	Putative DNA-directed RNA polymerase	Metabolism;Metabolism;Metabolism;Genetic Information Processing	Global and overview maps;Nucleotide metabolism;Nucleotide metabolism;Transcription	GO:0005666//DNA-directed RNA polymerase III complex;GO:0005736//DNA-directed RNA polymerase I complex	GO:0001054//RNA polymerase I activity;GO:0001056//RNA polymerase III activity;GO:0003677//DNA binding;GO:0046983//protein dimerization activity	GO:0006360//transcription from RNA polymerase I promoter;GO:0006383//transcription from RNA polymerase III promoter
MtrunA17_Chr3g0078321	34	37	30	54	69	84	1.14	1.21	1.05	1.72	2.37	3.45	1.13333	2.51333	1.14903	0.000875416	0.0218854	Putative nepenthesin	-	-	-	GO:0004190//aspartic-type endopeptidase activity	GO:0006508//proteolysis
MtrunA17_Chr4g0058191	47	18	14	76	72	51	1.12	0.42	0.36	1.73	1.77	1.5	0.633333	1.66667	1.39593	0.000888689	0.0221256	Putative cytochrome P450	-	-	GO:0016020//membrane	GO:0004497//monooxygenase activity;GO:0005506//iron ion binding;GO:0016705//oxidoreductase activity, acting on paired donors, with incorporation or reduction of molecular oxygen;GO:0020037//heme binding	GO:0055114//oxidation-reduction process
MtrunA17_Chr2g0300071	16	42	54	118	137	341	0.93	2.38	3.26	6.54	8.18	24.31	2.19	13.01	2.57062	0.000982229	0.0239847	hypothetical protein	-	-	-	-	-
MtrunA17_Chr6g0459141	82	105	72	123	142	233	3.98	4.96	3.65	5.68	7.08	13.84	4.19667	8.86667	1.07915	0.000988345	0.0240882	Putative chitinase	Metabolism;Metabolism	Global and overview maps;Carbohydrate metabolism	GO:0005576//extracellular region	GO:0004568//chitinase activity	GO:0005975//carbohydrate metabolic process;GO:0006032//chitin catabolic process;GO:0016998//cell wall macromolecule catabolic process
MtrunA17_Chr1g0188391	154	152	192	328	182	428	5.14	4.97	6.7	10.43	6.24	17.56	5.60333	11.41	1.02594	0.00102989	0.0249421	Putative isoflavone 7-O-methyltransferase	Metabolism	Biosynthesis of other secondary metabolites	GO:0005829//cytosol	GO:0033800//isoflavone 7-O-methyltransferase activity;GO:0046983//protein dimerization activity	GO:0019438//aromatic compound biosynthetic process;GO:0032259//methylation
MtrunA17_Chr8g0350541	23	40	29	64	73	48	0.82	1.39	1.08	2.17	2.68	2.12	1.09667	2.32333	1.08307	0.00103169	0.0249421	Putative chitinase	-	-	-	GO:0004568//chitinase activity	GO:0005975//carbohydrate metabolic process;GO:0006032//chitin catabolic process;GO:0016998//cell wall macromolecule catabolic process
MtrunA17_Chr2g0307241	5	4	6	19	23	16	0.4	0.3	0.49	1.39	1.78	1.47	0.396667	1.54667	1.96316	0.0010918	0.0261058	Putative cellulose synthase (UDP-forming)	-	-	GO:0016021//integral component of membrane	GO:0016760//cellulose synthase (UDP-forming) activity	GO:0005982//starch metabolic process;GO:0005985//sucrose metabolic process;GO:0006011//UDP-glucose metabolic process;GO:0030244//cellulose biosynthetic process;GO:0071555//cell wall organization
MtrunA17_Chr8g0354531	36	32	46	66	73	80	0.78	0.68	1.05	1.37	1.63	2.14	0.836667	1.71333	1.03408	0.00114678	0.0270455	Putative 11-oxo-beta-amyrin 30-oxidase	-	-	GO:0016021//integral component of membrane	GO:0005506//iron ion binding;GO:0016709//oxidoreductase activity, acting on paired donors, with incorporation or reduction of molecular oxygen, NAD(P)H as one donor, and incorporation of one atom of oxygen;GO:0020037//heme binding	GO:0055114//oxidation-reduction process;GO:1902382//11-oxo-beta-amyrin catabolic process;GO:1902386//glycyrrhetinate biosynthetic process
MtrunA17_Chr5g0400831	20	16	18	34	42	50	0.5	0.39	0.47	0.81	1.08	1.54	0.453333	1.14333	1.3346	0.00131511	0.0298776	Putative 1-aminocyclopropane-1-carboxylate synthase	Metabolism;Metabolism;Metabolism	Global and overview maps;Global and overview maps;Amino acid metabolism	-	GO:0016847//1-aminocyclopropane-1-carboxylate synthase activity;GO:0030170//pyridoxal phosphate binding	GO:0042218//1-aminocyclopropane-1-carboxylate biosynthetic process
MtrunA17_Chr8g0374791	0	2	8	27	12	24	0	0.11	0.46	1.42	0.68	1.63	0.19	1.24333	2.71014	0.00139558	0.031352	Putative encoded peptide	-	-	-	-	GO:0048364//root development;GO:2000026//regulation of multicellular organismal development
MtrunA17_Chr3g0140031	1	0	0	5	5	18	0.13	0	0	0.57	0.57	2.49	0.0433333	1.21	4.80339	0.00140284	0.031398	hypothetical protein	-	-	-	-	-
MtrunA17_Chr2g0318811	18	16	17	38	42	34	0.33	0.29	0.33	0.67	0.79	0.77	0.316667	0.743333	1.23104	0.00141333	0.0315744	Putative protein kinase RLK-Pelle-DLSV family	-	-	GO:0016021//integral component of membrane	GO:0004674//protein serine/threonine kinase activity;GO:0005524//ATP binding;GO:0030246//carbohydrate binding	GO:0006468//protein phosphorylation;GO:0009069//serine family amino acid metabolic process;GO:0048544//recognition of pollen
MtrunA17_Chr1g0187841	576	633	503	936	1009	1589	16.82	18.12	15.37	26.07	30.32	57.09	16.77	37.8267	1.17352	0.00143066	0.0318145	Putative nepenthesin	-	-	-	GO:0004190//aspartic-type endopeptidase activity;GO:0016740//transferase activity	GO:0006508//proteolysis;GO:0030163//protein catabolic process
MtrunA17_Chr1g0158571	3	3	5	27	9	18	0.07	0.07	0.11	0.59	0.21	0.5	0.0833333	0.433333	2.37851	0.00144555	0.0319489	Putative glycerophosphodiester phosphodiesterase, protein kinase RLK-Pelle-LRK10L-2 family	-	-	GO:0016021//integral component of membrane	GO:0004674//protein serine/threonine kinase activity;GO:0005524//ATP binding;GO:0008889//glycerophosphodiester phosphodiesterase activity;GO:0030247//polysaccharide binding	GO:0006071//glycerol metabolic process;GO:0006468//protein phosphorylation;GO:0009069//serine family amino acid metabolic process;GO:0009395//phospholipid catabolic process;GO:0046486//glycerolipid metabolic process
MtrunA17_Chr4g0075151	37	32	65	93	87	82	1.23	1.04	2.26	2.94	2.97	3.34	1.51	3.08333	1.02994	0.00146424	0.032264	Putative petal formation-expressed	-	-	GO:0016021//integral component of membrane	-	-
MtrunA17_Chr7g0254511	29	29	39	85	43	80	0.66	0.65	0.93	1.84	1	2.23	0.746667	1.69	1.17849	0.00147626	0.0324106	Putative multi antimicrobial extrusion protein	-	-	GO:0016021//integral component of membrane	GO:0015238//drug transmembrane transporter activity;GO:0015297//antiporter activity;GO:0042910//xenobiotic transporter activity	GO:0006855//drug transmembrane transport
MtrunA17_Chr6g0452401	0	0	1	8	9	8	0	0	0.04	0.26	0.3	0.33	0.0133333	0.296667	4.47573	0.00147982	0.0324233	Putative AAA+ ATPase domain, ATPase, AAA-type, core, AAA-type ATPase domain-containing protein	-	-	GO:0016021//integral component of membrane	GO:0005524//ATP binding;GO:0016787//hydrolase activity	-
MtrunA17_Chr3g0124971	4893	5908	7304	11918	11970	19913	108.81	128.65	169.97	252.66	273.74	544.48	135.81	356.96	1.39417	0.00150446	0.0327672	Putative NRAMP family protein	-	-	GO:0016021//integral component of membrane	GO:0005384//manganese ion transmembrane transporter activity;GO:0015086//cadmium ion transmembrane transporter activity	GO:0070574//cadmium ion transmembrane transport;GO:0071421//manganese ion transmembrane transport
MtrunA17_Chr6g0481961	0	0	0	10	3	66	0	0	0	0.49	0.18	4.21	0.001	1.62667	10.6677	0.00151532	0.0329102	Putative proteinase inhibitor I3, Kunitz legume, kunitz inhibitor STI-like superfamily	-	-	-	GO:0004866//endopeptidase inhibitor activity	GO:0010951//negative regulation of endopeptidase activity
MtrunA17_Chr6g0477281	91	103	56	110	155	210	5.62	6.23	3.62	6.48	9.84	15.95	5.15667	10.7567	1.06072	0.00153172	0.0331268	Putative proteinase inhibitor I3, Kunitz legume, kunitz inhibitor STI-like superfamily	-	-	-	GO:0004866//endopeptidase inhibitor activity	GO:0010951//negative regulation of endopeptidase activity
MtrunA17_Chr3g0134591	49	33	43	75	66	104	2.86	1.89	2.63	4.18	3.97	7.47	2.46	5.20667	1.0817	0.00160577	0.0343071	Putative flavonoid 3',5'-hydroxylase	-	-	GO:0016021//integral component of membrane	GO:0004128//cytochrome-b5 reductase activity, acting on NAD(P)H;GO:0020037//heme binding;GO:0046872//metal ion binding	GO:0006040//amino sugar metabolic process;GO:0055114//oxidation-reduction process
MtrunA17_Chr3g0142181	70	64	50	90	101	146	2.09	1.87	1.56	2.57	3.11	5.37	1.84	3.68333	1.00131	0.00162081	0.0344262	Putative voltage-dependent anion channel	-	-	GO:0005623//cell;GO:0016021//integral component of membrane	GO:0008308//voltage-gated anion channel activity	GO:0006873//cellular ion homeostasis;GO:0015698//inorganic anion transport;GO:0055085//transmembrane transport
MtrunA17_Chr5g0395331	49	31	69	86	99	112	1.35	0.83	1.99	2.26	2.81	3.8	1.39	2.95667	1.08889	0.00170919	0.0357457	Putative geraniol 8-hydroxylase	-	-	GO:0016021//integral component of membrane	GO:0004497//monooxygenase activity;GO:0005506//iron ion binding;GO:0016705//oxidoreductase activity, acting on paired donors, with incorporation or reduction of molecular oxygen;GO:0020037//heme binding	GO:0055114//oxidation-reduction process
MtrunA17_Chr6g0485311	72	19	39	70	106	147	1.82	0.47	1.03	1.69	2.76	4.58	1.10667	3.01	1.44354	0.00172811	0.0359775	Putative aldehyde dehydrogenase (NAD(+))	-	-	-	GO:0001758//retinal dehydrogenase activity;GO:0004029//aldehyde dehydrogenase (NAD) activity;GO:0050269//coniferyl-aldehyde dehydrogenase activity	GO:0006094//gluconeogenesis;GO:0006096//glycolytic process;GO:0006525//arginine metabolic process;GO:0006547//histidine metabolic process;GO:0006550//isoleucine catabolic process;GO:0006552//leucine catabolic process;GO:0006554//lysine catabolic process;GO:0006560//proline metabolic process;GO:0006568//tryptophan metabolic process;GO:0006574//valine catabolic process;GO:0006631//fatty acid metabo…
MtrunA17_Chr4g0065451	11	6	4	20	30	20	0.62	0.33	0.23	1.07	1.73	1.38	0.393333	1.39333	1.82472	0.00173917	0.0361455	Putative glycoside hydrolase family 18, catalytic domain, glycoside hydrolase superfamily	Metabolism;Metabolism	Global and overview maps;Carbohydrate metabolism	GO:0005576//extracellular region	GO:0004568//chitinase activity;GO:0008061//chitin binding	GO:0005975//carbohydrate metabolic process;GO:0006032//chitin catabolic process;GO:0016998//cell wall macromolecule catabolic process
MtrunA17_Chr3g0110951	27	31	40	49	70	89	1.76	1.98	2.73	3.04	4.69	7.13	2.15667	4.95333	1.1996	0.00179408	0.0369369	Putative uncharacterized protein	-	-	-	-	-
MtrunA17_Chr2g0321811	2	1	0	18	6	10	0.07	0.04	0	0.64	0.23	0.46	0.0366667	0.443333	3.59585	0.00181888	0.0372887	hypothetical protein	-	-	-	-	-
MtrunA17_Chr5g0432331	625	893	1174	1705	1941	2616	22.42	31.37	44.07	58.31	71.61	115.39	32.62	81.77	1.32581	0.00183631	0.0375502	Putative peroxidase	Metabolism;Metabolism;Metabolism	Global and overview maps;Global and overview maps;Biosynthesis of other secondary metabolites	GO:0005576//extracellular region	GO:0004601//peroxidase activity;GO:0020037//heme binding;GO:0046872//metal ion binding	GO:0006979//response to oxidative stress;GO:0042744//hydrogen peroxide catabolic process;GO:0055114//oxidation-reduction process;GO:0098869//cellular oxidant detoxification
MtrunA17_Chr3g0139391	21	29	22	51	44	50	0.88	1.18	0.96	2.03	1.89	2.56	1.00667	2.16	1.10145	0.00185398	0.0378476	Putative Globin-like superfamily protein	-	-	-	GO:0019825//oxygen binding;GO:0020037//heme binding	GO:0015671//oxygen transport
MtrunA17_Chr5g0395281	25	26	18	53	49	37	0.97	0.99	0.73	1.97	1.96	1.77	0.896667	1.9	1.08336	0.00186811	0.0381038	Putative transcription factor MYB-HB-like family	Organismal Systems	Environmental adaptation	GO:0005634//nucleus	GO:0043565//sequence-specific DNA binding;GO:0044212//transcription regulatory region DNA binding	GO:0030154//cell differentiation
MSTRG.25220	2	11	4	22	22	21	0.17	0.94	0.36	1.82	1.94	2.24	0.49	2	2.02915	0.00191503	0.0386367	protein FAR1-RELATED SEQUENCE 5 [Medicago truncatula]	-	-	-	-	-
MtrunA17_Chr3g0106901	370	477	297	586	895	1240	12.03	15.18	10.1	18.16	29.91	49.55	12.4367	32.54	1.38761	0.0019309	0.0388593	Putative peroxidase	Metabolism;Metabolism;Metabolism	Global and overview maps;Global and overview maps;Biosynthesis of other secondary metabolites	GO:0005576//extracellular region	GO:0004601//peroxidase activity;GO:0020037//heme binding;GO:0046872//metal ion binding	GO:0006979//response to oxidative stress;GO:0042744//hydrogen peroxide catabolic process;GO:0055114//oxidation-reduction process;GO:0098869//cellular oxidant detoxification
MtrunA17_Chr4g0058791	1	0	4	5	19	20	0.06	0	0.26	0.3	1.22	1.53	0.106667	1.01667	3.25267	0.00198566	0.0397296	Putative CRAL-TRIO lipid binding domain, CRAL/TRIO domain superfamily	-	-	-	-	-
MtrunA17_Chr4g0034241	29	32	48	62	81	66	1.28	1.38	2.22	2.61	3.68	3.58	1.62667	3.29	1.01617	0.0020708	0.041059	putative protein	-	-	GO:0016021//integral component of membrane	-	-
MtrunA17_Chr6g0467891	2564	2494	3651	4551	6075	7037	88.71	84.5	132.19	150.11	216.16	299.37	101.8	221.88	1.12404	0.00214518	0.0421465	Putative C2 domain-containing protein	-	-	GO:0016020//membrane	-	-
MtrunA17_Chr1g0158261	11	13	17	36	38	25	0.22	0.26	0.36	0.7	0.79	0.62	0.28	0.703333	1.32878	0.00222232	0.043073	Putative protein kinase RLK-Pelle-WAK family	-	-	GO:0005886//plasma membrane;GO:0016021//integral component of membrane	GO:0004674//protein serine/threonine kinase activity;GO:0005509//calcium ion binding;GO:0005524//ATP binding;GO:0030247//polysaccharide binding	GO:0006468//protein phosphorylation;GO:0009069//serine family amino acid metabolic process
MtrunA17_Chr3g0124381	17	14	18	40	30	42	0.31	0.25	0.34	0.69	0.56	0.93	0.3	0.726667	1.27633	0.00224209	0.0433519	Putative SLC26A/SulP transporter, STAS domain superfamily	-	-	GO:0005887//integral component of plasma membrane	GO:0008271//secondary active sulfate transmembrane transporter activity;GO:0015301//anion:anion antiporter activity	GO:1902358//sulfate transmembrane transport
MtrunA17_Chr7g0254261	66	84	44	81	141	143	1.68	2.09	1.17	1.96	3.69	4.47	1.64667	3.37333	1.03463	0.00226777	0.043604	Putative transcription factor MYB-HB-like family	Organismal Systems	Environmental adaptation	GO:0005634//nucleus	GO:0003677//DNA binding	-
MtrunA17_Chr8g0360491	1	1	2	8	12	12	0.08	0.08	0.16	0.6	0.97	1.16	0.106667	0.91	3.09276	0.00229528	0.0439055	CLAVATA3/ESR (CLE)-related protein 53	-	-	-	-	-
MtrunA17_Chr1g0177611	0	0	1	8	4	12	0	0	0.04	0.27	0.14	0.51	0.0133333	0.306667	4.52356	0.00229728	0.0439055	Putative proton-dependent oligopeptide transporter family, MFS transporter superfamily	-	-	GO:0005886//plasma membrane;GO:0016021//integral component of membrane	GO:0015333//peptide:proton symporter activity;GO:0035673//oligopeptide transmembrane transporter activity	GO:0035672//oligopeptide transmembrane transport;GO:1902600//hydrogen ion transmembrane transport
MtrunA17_Chr3g0097261	82	105	104	191	216	539	1.45	1.82	1.92	3.22	3.93	11.72	1.73	6.29	1.86229	0.00229981	0.0439055	Putative non-specific serine/threonine protein kinase	-	-	GO:0016021//integral component of membrane	GO:0004674//protein serine/threonine kinase activity;GO:0005515//protein binding	GO:0006468//protein phosphorylation;GO:0009069//serine family amino acid metabolic process
MtrunA17_Chr6g0452411	11	5	7	16	40	21	0.25	0.11	0.17	0.35	0.91	0.59	0.176667	0.616667	1.80346	0.00236786	0.0447449	Putative AAA+ ATPase domain, ATPase, AAA-type, core	-	-	GO:0016021//integral component of membrane	GO:0005524//ATP binding;GO:0016787//hydrolase activity	-
MtrunA17_Chr4g0025501	27	33	28	46	86	47	0.96	1.15	1.04	1.56	3.14	2.05	1.05	2.25	1.09954	0.00241757	0.0453646	Putative U box domain, armadillo-like helical, Zinc finger, RING/FYVE/PHD-type	-	-	-	GO:0004842//ubiquitin-protein transferase activity;GO:0016746//transferase activity, transferring acyl groups;GO:0016874//ligase activity	GO:0016567//protein ubiquitination
MtrunA17_Chr5g0419981	30	55	69	92	93	112	2.15	3.87	5.16	6.3	6.85	9.83	3.72667	7.66	1.03946	0.00257047	0.0473147	Putative germin, rmlC-like cupin domain superfamily, rmlC-like jelly roll	-	-	GO:0005576//extracellular region;GO:0005618//cell wall	GO:0030145//manganese ion binding;GO:0045735//nutrient reservoir activity	-
MtrunA17_Chr8g0356391	35	44	39	59	67	109	0.77	0.95	0.9	1.24	1.51	2.94	0.873333	1.89667	1.11886	0.00261071	0.0479312	Putative transcription factor C2H2 family	-	-	GO:0016021//integral component of membrane	GO:0046872//metal ion binding	-
MtrunA17_Chr3g0082831	10	5	11	39	21	19	0.96	0.47	1.1	3.57	2.07	2.24	0.843333	2.62667	1.63906	0.00265604	0.0483883	hypothetical protein	-	-	GO:0016021//integral component of membrane	-	-
