# Supplementary material for: Role of the MtLUX-MtRVE1 regulatory module in auxin-mediated root development and nodule formation in Medicago truncatula
Source: Hortic Res. 2026 Apr 6;13(8):uhag124. doi: 10.1093/hr/uhag124 (PMC13401420; doi:10.1093/hr/uhag124)
Supplement: Web_Material_uhag124 [file web_material_uhag124.zip › Table S3.xlsx]

## Sheet: Sheet1
Table S3. Enrichment pathway
GroupID	Category	Term	Description	LogP	Log(q-value)	InTerm_InList	Genes	Symbols
1_Summary	GO Biological Processes	GO:0009699	phenylpropanoid biosynthetic process	-4.86378	-1.55382	8/88	822042,829551,829954,830416,831241,835504,839578,842720,828409,839022,817491,831174,835274,818289,819055,830562,817332,817503,818861,829667,829668,834791,836646,837292,837834	ALDH2C4,CCoAOMT1,ELI3-1,PRX52,TT4,OMT1,KCS2,DIR5,GSH1,UGT74B1,GSTU7,Rap2.6L,CBF4,AT2G37130,BGLU17,AT5G06730,AXS1,RPC14,LSH10,AT4G35150,AT4G35160,AT5G47435,TGA1,PAI1,UGE1
1_Member	GO Biological Processes	GO:0009699	phenylpropanoid biosynthetic process	-4.86378	-1.55382	8/88	822042,829551,829954,830416,831241,835504,839578,842720	ALDH2C4,CCoAOMT1,ELI3-1,PRX52,TT4,OMT1,KCS2,DIR5
1_Member	GO Biological Processes	GO:0044550	secondary metabolite biosynthetic process	-4.86348	-1.55382	10/145	822042,828409,829551,829954,830416,831241,835504,839022,839578,842720	ALDH2C4,GSH1,CCoAOMT1,ELI3-1,PRX52,TT4,OMT1,UGT74B1,KCS2,DIR5
1_Member	GO Biological Processes	GO:0009698	phenylpropanoid metabolic process	-4.10543	-0.934288	8/112	822042,829551,829954,830416,831241,835504,839578,842720	ALDH2C4,CCoAOMT1,ELI3-1,PRX52,TT4,OMT1,KCS2,DIR5
1_Member	GO Biological Processes	GO:0019748	secondary metabolic process	-3.96418	-0.889944	13/302	817491,822042,828409,829551,829954,830416,831174,831241,835274,835504,839022,839578,842720	GSTU7,ALDH2C4,GSH1,CCoAOMT1,ELI3-1,PRX52,Rap2.6L,TT4,CBF4,OMT1,UGT74B1,KCS2,DIR5
1_Member	KEGG Pathway	ath00940	Phenylpropanoid biosynthesis - Arabidopsis thaliana (thale cress)	-2.78776	-0.415353	8/176	818289,819055,822042,829551,829954,830416,830562,835504	AT2G37130,BGLU17,ALDH2C4,CCoAOMT1,ELI3-1,PRX52,AT5G06730,OMT1
1_Member	GO Biological Processes	GO:0009809	lignin biosynthetic process	-2.7476	-0.415353	4/42	829551,829954,830416,835504	CCoAOMT1,ELI3-1,PRX52,OMT1
1_Member	GO Biological Processes	GO:0009808	lignin metabolic process	-2.31817	-0.23516	4/55	829551,829954,830416,835504	CCoAOMT1,ELI3-1,PRX52,OMT1
1_Member	GO Biological Processes	GO:0019438	aromatic compound biosynthetic process	-2.24308	-0.177448	18/747	817332,817503,818861,822042,828409,829551,829667,829668,829954,830416,831241,834791,835504,836646,837292,837834,839578,842720	AXS1,RPC14,LSH10,ALDH2C4,GSH1,CCoAOMT1,AT4G35150,AT4G35160,ELI3-1,PRX52,TT4,AT5G47435,OMT1,TGA1,PAI1,UGE1,KCS2,DIR5
2_Summary	KEGG Pathway	ath00380	Tryptophan metabolism - Arabidopsis thaliana (thale cress)	-4.8499	-1.55382	7/64	816553,829667,829668,834411,835504,839022,841313,831595	AAS,AT4G35150,AT4G35160,YUC5,OMT1,UGT74B1,YUC10,RVE1
2_Member	KEGG Pathway	ath00380	Tryptophan metabolism - Arabidopsis thaliana (thale cress)	-4.8499	-1.55382	7/64	816553,829667,829668,834411,835504,839022,841313	AAS,AT4G35150,AT4G35160,YUC5,OMT1,UGT74B1,YUC10
2_Member	GO Biological Processes	GO:0042446	hormone biosynthetic process	-2.61885	-0.377126	5/75	829668,831595,834411,835504,841313	AT4G35160,RVE1,YUC5,OMT1,YUC10
2_Member	GO Biological Processes	GO:0009851	auxin biosynthetic process	-2.35358	-0.252479	3/27	831595,834411,841313	RVE1,YUC5,YUC10
3_Summary	GO Biological Processes	GO:0098542	defense response to other organism	-3.8192	-0.882667	23/795	816085,817197,818058,818171,818289,818471,819632,825650,825868,826770,827320,828409,829954,830918,832524,833667,834101,834561,835392,836310,836646,837677,839022,838236,838639	MEE14,PLA2A,AT2G34930,YLS9,AT2G37130,AT2G38870,PR4,GSL05,CRK25,OSM34,AT4G16260,GSH1,ELI3-1,AT5G10530,DMR6,NHL25,GLIP1,RPS4,SPDS3,AT5G61890,TGA1,SD1-13,UGT74B1,AT1G16670,OPCL1
3_Member	GO Biological Processes	GO:0098542	defense response to other organism	-3.8192	-0.882667	23/795	816085,817197,818058,818171,818289,818471,819632,825650,825868,826770,827320,828409,829954,830918,832524,833667,834101,834561,835392,836310,836646,837677,839022	MEE14,PLA2A,AT2G34930,YLS9,AT2G37130,AT2G38870,PR4,GSL05,CRK25,OSM34,AT4G16260,GSH1,ELI3-1,AT5G10530,DMR6,NHL25,GLIP1,RPS4,SPDS3,AT5G61890,TGA1,SD1-13,UGT74B1
3_Member	GO Biological Processes	GO:0009617	response to bacterium	-3.41194	-0.638739	16/485	819632,825650,825868,826770,828409,829954,830918,832524,834101,834561,835392,836646,837677,838236,838639,839022	PR4,GSL05,CRK25,OSM34,GSH1,ELI3-1,AT5G10530,DMR6,GLIP1,RPS4,SPDS3,TGA1,SD1-13,AT1G16670,OPCL1,UGT74B1
3_Member	GO Biological Processes	GO:0050832	defense response to fungus	-3.30367	-0.611131	11/265	816085,818058,818289,818471,819632,825650,826770,827320,828409,834101,836310	MEE14,AT2G34930,AT2G37130,AT2G38870,PR4,GSL05,OSM34,AT4G16260,GSH1,GLIP1,AT5G61890
3_Member	GO Biological Processes	GO:0042742	defense response to bacterium	-3.13937	-0.570291	13/368	819632,825650,825868,826770,828409,830918,832524,834101,834561,835392,836646,837677,839022	PR4,GSL05,CRK25,OSM34,GSH1,AT5G10530,DMR6,GLIP1,RPS4,SPDS3,TGA1,SD1-13,UGT74B1
3_Member	GO Biological Processes	GO:0009620	response to fungus	-2.70586	-0.402904	12/362	816085,818058,818289,818471,819632,825650,826770,827320,828409,832524,834101,836310	MEE14,AT2G34930,AT2G37130,AT2G38870,PR4,GSL05,OSM34,AT4G16260,GSH1,DMR6,GLIP1,AT5G61890
4_Summary	GO Biological Processes	GO:0009751	response to salicylic acid	-3.81077	-0.882667	9/157	817491,825650,831156,831174,832524,833667,834101,837677,838723,819554,831648,814828,818171,832090,838272	GSTU7,GSL05,SAG29,Rap2.6L,DMR6,NHL25,GLIP1,SD1-13,WAK2,AT3G03990,MYB56,RNS1,YLS9,AT5G19700,SRG1
4_Member	GO Biological Processes	GO:0009751	response to salicylic acid	-3.81077	-0.882667	9/157	817491,825650,831156,831174,832524,833667,834101,837677,838723	GSTU7,GSL05,SAG29,Rap2.6L,DMR6,NHL25,GLIP1,SD1-13,WAK2
4_Member	GO Biological Processes	GO:0014070	response to organic cyclic compound	-3.01855	-0.557922	11/287	817491,819554,825650,831156,831174,831648,832524,833667,834101,837677,838723	GSTU7,AT3G03990,GSL05,SAG29,Rap2.6L,MYB56,DMR6,NHL25,GLIP1,SD1-13,WAK2
4_Member	GO Biological Processes	GO:0007568	aging	-2.69898	-0.402904	7/142	814828,818171,825650,831156,832090,832524,838272	RNS1,YLS9,GSL05,SAG29,AT5G19700,DMR6,SRG1
4_Member	GO Biological Processes	GO:0010150	leaf senescence	-2.50376	-0.286862	6/115	818171,825650,831156,832090,832524,838272	YLS9,GSL05,SAG29,AT5G19700,DMR6,SRG1
4_Member	GO Biological Processes	GO:0090693	plant organ senescence	-2.3949	-0.284452	6/121	818171,825650,831156,832090,832524,838272	YLS9,GSL05,SAG29,AT5G19700,DMR6,SRG1
4_Member	GO Biological Processes	GO:0071446	cellular response to salicylic acid stimulus	-2.31817	-0.23516	4/55	825650,831156,833667,837677	GSL05,SAG29,NHL25,SD1-13
4_Member	GO Biological Processes	GO:0071407	cellular response to organic cyclic compound	-2.21213	-0.171326	6/132	819554,825650,831156,831648,833667,837677	AT3G03990,GSL05,SAG29,MYB56,NHL25,SD1-13
5_Summary	GO Biological Processes	GO:0052543	callose deposition in cell wall	-3.42637	-0.638739	4/28	825650,828409,835152,839022,819988,821999,827983,819307,836213	GSL05,GSH1,SWEET13,UGT74B1,QRT2,AT3G24130,EXPA17,AT2G46930,COB
5_Member	GO Biological Processes	GO:0052543	callose deposition in cell wall	-3.42637	-0.638739	4/28	825650,828409,835152,839022	GSL05,GSH1,SWEET13,UGT74B1
5_Member	GO Biological Processes	GO:0052386	cell wall thickening	-3.25242	-0.611131	4/31	825650,828409,835152,839022	GSL05,GSH1,SWEET13,UGT74B1
5_Member	GO Biological Processes	GO:0052544	defense response by callose deposition in cell wall	-3.02788	-0.557922	3/16	825650,828409,839022	GSL05,GSH1,UGT74B1
5_Member	GO Biological Processes	GO:0052482	defense response by cell wall thickening	-2.94753	-0.516756	3/17	825650,828409,839022	GSL05,GSH1,UGT74B1
5_Member	GO Biological Processes	GO:0052545	callose localization	-2.7476	-0.415353	4/42	825650,828409,835152,839022	GSL05,GSH1,SWEET13,UGT74B1
5_Member	GO Biological Processes	GO:0033037	polysaccharide localization	-2.63597	-0.377126	4/45	825650,828409,835152,839022	GSL05,GSH1,SWEET13,UGT74B1
5_Member	GO Biological Processes	GO:0052542	defense response by callose deposition	-2.45007	-0.286552	3/25	825650,828409,839022	GSL05,GSH1,UGT74B1
5_Member	GO Biological Processes	GO:0042545	cell wall modification	-2.21294	-0.171326	7/174	819988,821999,825650,827983,828409,835152,839022	QRT2,AT3G24130,GSL05,EXPA17,GSH1,SWEET13,UGT74B1
5_Member	GO Biological Processes	GO:0071555	cell wall organization	-2.01467	-0.0803138	9/286	819307,819988,821999,825650,827983,828409,835152,836213,839022	AT2G46930,QRT2,AT3G24130,GSL05,EXPA17,GSH1,SWEET13,COB,UGT74B1
6_Summary	GO Biological Processes	GO:0015698	inorganic anion transport	-3.42272	-0.638739	7/107	817844,824093,830882,837763,841649,842525,6240245,817266,837364,816988,817459,819995,820457,831787,838166	PHT1;5,AT3G49310,SULTR2;1,NRT1.1,AT1G52190,SLAH1,AT5G66816,AT2G27240,AT1G08440,HA5,GLR2.8,FRD3,ZIP1,IREG2,NRAMP6
6_Member	GO Biological Processes	GO:0015698	inorganic anion transport	-3.42272	-0.638739	7/107	817844,824093,830882,837763,841649,842525,6240245	PHT1;5,AT3G49310,SULTR2;1,NRT1.1,AT1G52190,SLAH1,AT5G66816
6_Member	GO Biological Processes	GO:0006820	anion transport	-2.67455	-0.392708	9/226	817266,817844,824093,830882,837364,837763,841649,842525,6240245	AT2G27240,PHT1;5,AT3G49310,SULTR2;1,AT1G08440,NRT1.1,AT1G52190,SLAH1,AT5G66816
6_Member	GO Biological Processes	GO:0006811	ion transport	-2.55184	-0.322707	15/533	816988,817266,817459,817844,819995,820457,824093,830882,831787,837364,837763,838166,841649,842525,6240245	HA5,AT2G27240,GLR2.8,PHT1;5,FRD3,ZIP1,AT3G49310,SULTR2;1,IREG2,AT1G08440,NRT1.1,NRAMP6,AT1G52190,SLAH1,AT5G66816
7_Summary	WikiPathways	WP2279	Seed development	-3.33075	-0.611131	13/351	819163,819173,824864,827419,827724,827725,828603,831787,834883,835400,835707,836212,840263	CYP76C4,AGL6,bHLH38,CT-BMY,AT4G19800,ChiC,AMY1,IREG2,ADG1,SWEET3,NAS2,AGL8,CYP76C6
7_Member	WikiPathways	WP2279	Seed development	-3.33075	-0.611131	13/351	819163,819173,824864,827419,827724,827725,828603,831787,834883,835400,835707,836212,840263	CYP76C4,AGL6,bHLH38,CT-BMY,AT4G19800,ChiC,AMY1,IREG2,ADG1,SWEET3,NAS2,AGL8,CYP76C6
8_Summary	GO Biological Processes	GO:0048367	shoot system development	-3.2382	-0.611131	21/764	817788,818171,819173,819174,819554,819988,820790,821151,825650,828409,829417,831156,831648,832090,832524,835152,835256,837276,837932,838272,844268	AT2G32280,YLS9,AGL6,AGL20,AT3G03990,QRT2,NAC2,SEP2,GSL05,GSH1,CCD8,SAG29,MYB56,AT5G19700,DMR6,SWEET13,GA20OX2,PLL5,CYP78A5,SRG1,NUA
8_Member	GO Biological Processes	GO:0048367	shoot system development	-3.2382	-0.611131	21/764	817788,818171,819173,819174,819554,819988,820790,821151,825650,828409,829417,831156,831648,832090,832524,835152,835256,837276,837932,838272,844268	AT2G32280,YLS9,AGL6,AGL20,AT3G03990,QRT2,NAC2,SEP2,GSL05,GSH1,CCD8,SAG29,MYB56,AT5G19700,DMR6,SWEET13,GA20OX2,PLL5,CYP78A5,SRG1,NUA
8_Member	GO Biological Processes	GO:0048827	phyllome development	-3.04294	-0.557922	16/525	817788,818171,819988,820790,821151,825650,829417,831156,831648,832090,832524,835152,837276,837932,838272,844268	AT2G32280,YLS9,QRT2,NAC2,SEP2,GSL05,CCD8,SAG29,MYB56,AT5G19700,DMR6,SWEET13,PLL5,CYP78A5,SRG1,NUA
8_Member	GO Biological Processes	GO:0009908	flower development	-2.15592	-0.146718	11/372	819173,819174,819988,820790,821151,828409,831648,835152,835256,837932,844268	AGL6,AGL20,QRT2,NAC2,SEP2,GSH1,MYB56,SWEET13,GA20OX2,CYP78A5,NUA
8_Member	GO Biological Processes	GO:0090567	reproductive shoot system development	-2.03412	-0.0803138	11/387	819173,819174,819988,820790,821151,828409,831648,835152,835256,837932,844268	AGL6,AGL20,QRT2,NAC2,SEP2,GSH1,MYB56,SWEET13,GA20OX2,CYP78A5,NUA
9_Summary	GO Biological Processes	GO:0009813	flavonoid biosynthetic process	-3.19119	-0.594085	5/56	814828,830765,831241,832524,835504,829551	RNS1,FLS1,TT4,DMR6,OMT1,CCoAOMT1
9_Member	GO Biological Processes	GO:0009813	flavonoid biosynthetic process	-3.19119	-0.594085	5/56	814828,830765,831241,832524,835504	RNS1,FLS1,TT4,DMR6,OMT1
9_Member	GO Biological Processes	GO:0009812	flavonoid metabolic process	-2.83626	-0.44203	5/67	814828,830765,831241,832524,835504	RNS1,FLS1,TT4,DMR6,OMT1
9_Member	KEGG Pathway	ath00941	Flavonoid biosynthesis - Arabidopsis thaliana (thale cress)	-2.45007	-0.286552	3/25	829551,830765,831241	CCoAOMT1,FLS1,TT4
10_Summary	GO Biological Processes	GO:0055082	cellular chemical homeostasis	-3.05694	-0.557922	9/199	816988,817459,819995,820098,824864,831787,838166,838723,842525,825400,832090,837069	HA5,GLR2.8,FRD3,MT2A,bHLH38,IREG2,NRAMP6,WAK2,SLAH1,AT3G62270,AT5G19700,5PTASE13
10_Member	GO Biological Processes	GO:0055082	cellular chemical homeostasis	-3.05694	-0.557922	9/199	816988,817459,819995,820098,824864,831787,838166,838723,842525	HA5,GLR2.8,FRD3,MT2A,bHLH38,IREG2,NRAMP6,WAK2,SLAH1
10_Member	GO Biological Processes	GO:0006873	cellular ion homeostasis	-2.83502	-0.44203	8/173	816988,817459,819995,820098,824864,831787,838166,842525	HA5,GLR2.8,FRD3,MT2A,bHLH38,IREG2,NRAMP6,SLAH1
10_Member	GO Biological Processes	GO:0050801	ion homeostasis	-2.46986	-0.286552	10/289	816988,817459,819995,820098,824864,825400,831787,832090,838166,842525	HA5,GLR2.8,FRD3,MT2A,bHLH38,AT3G62270,IREG2,AT5G19700,NRAMP6,SLAH1
10_Member	GO Biological Processes	GO:0030003	cellular cation homeostasis	-2.43978	-0.286552	7/158	816988,817459,819995,820098,824864,831787,838166	HA5,GLR2.8,FRD3,MT2A,bHLH38,IREG2,NRAMP6
10_Member	GO Biological Processes	GO:0019725	cellular homeostasis	-2.39496	-0.284452	9/249	816988,817459,819995,820098,824864,831787,838166,838723,842525	HA5,GLR2.8,FRD3,MT2A,bHLH38,IREG2,NRAMP6,WAK2,SLAH1
10_Member	GO Biological Processes	GO:0006875	cellular metal ion homeostasis	-2.22793	-0.171326	6/131	817459,819995,820098,824864,831787,838166	GLR2.8,FRD3,MT2A,bHLH38,IREG2,NRAMP6
10_Member	GO Biological Processes	GO:0055072	iron ion homeostasis	-2.18375	-0.158742	4/60	819995,824864,831787,832090	FRD3,bHLH38,IREG2,AT5G19700
10_Member	GO Biological Processes	GO:0046916	cellular transition metal ion homeostasis	-2.15847	-0.146718	4/61	819995,820098,824864,831787	FRD3,MT2A,bHLH38,IREG2
10_Member	GO Biological Processes	GO:0048878	chemical homeostasis	-2.14462	-0.146718	12/426	816988,817459,819995,820098,824864,825400,831787,832090,837069,838166,838723,842525	HA5,GLR2.8,FRD3,MT2A,bHLH38,AT3G62270,IREG2,AT5G19700,5PTASE13,NRAMP6,WAK2,SLAH1
10_Member	GO Biological Processes	GO:0055076	transition metal ion homeostasis	-2.08716	-0.113296	5/100	819995,820098,824864,831787,832090	FRD3,MT2A,bHLH38,IREG2,AT5G19700
11_Summary	GO Biological Processes	GO:0009611	response to wounding	-3.0089	-0.557922	10/244	814828,816553,818471,820619,831241,832474,834101,837069,838639,839578	RNS1,AAS,AT2G38870,RSH2,TT4,CHIA,GLIP1,5PTASE13,OPCL1,KCS2
11_Member	GO Biological Processes	GO:0009611	response to wounding	-3.0089	-0.557922	10/244	814828,816553,818471,820619,831241,832474,834101,837069,838639,839578	RNS1,AAS,AT2G38870,RSH2,TT4,CHIA,GLIP1,5PTASE13,OPCL1,KCS2
12_Summary	GO Biological Processes	GO:0010817	regulation of hormone levels	-2.7414	-0.415353	10/265	829417,829668,831220,831241,831595,834411,835504,836728,837763,841313	CCD8,AT4G35160,ZIFL1,TT4,RVE1,YUC5,OMT1,AT5G65980,NRT1.1,YUC10
12_Member	GO Biological Processes	GO:0010817	regulation of hormone levels	-2.7414	-0.415353	10/265	829417,829668,831220,831241,831595,834411,835504,836728,837763,841313	CCD8,AT4G35160,ZIFL1,TT4,RVE1,YUC5,OMT1,AT5G65980,NRT1.1,YUC10
12_Member	GO Biological Processes	GO:0060918	auxin transport	-2.14177	-0.146718	5/97	829417,831220,831241,836728,837763	CCD8,ZIFL1,TT4,AT5G65980,NRT1.1
12_Member	GO Biological Processes	GO:0009914	hormone transport	-2.08716	-0.113296	5/100	829417,831220,831241,836728,837763	CCD8,ZIFL1,TT4,AT5G65980,NRT1.1
13_Summary	GO Biological Processes	GO:0055085	transmembrane transport	-2.62486	-0.377126	20/799	816988,817844,820457,825400,828154,828402,828650,830781,830882,831787,832090,834354,835152,836728,837763,838166,838209,839353,840207,841649	HA5,PHT1;5,ZIP1,AT3G62270,STP7,AT4G23030,ABCB28,AAP2,SULTR2;1,IREG2,AT5G19700,PHT1;3,SWEET13,AT5G65980,NRT1.1,NRAMP6,OCT3,ABCB11,AT1G33110,AT1G52190
13_Member	GO Biological Processes	GO:0055085	transmembrane transport	-2.62486	-0.377126	20/799	816988,817844,820457,825400,828154,828402,828650,830781,830882,831787,832090,834354,835152,836728,837763,838166,838209,839353,840207,841649	HA5,PHT1;5,ZIP1,AT3G62270,STP7,AT4G23030,ABCB28,AAP2,SULTR2;1,IREG2,AT5G19700,PHT1;3,SWEET13,AT5G65980,NRT1.1,NRAMP6,OCT3,ABCB11,AT1G33110,AT1G52190
14_Summary	GO Biological Processes	GO:0048544	recognition of pollen	-2.46779	-0.286552	4/50	828837,832473,837677,842440	AT4G27290,AT5G24080,SD1-13,AT1G61460
14_Member	GO Biological Processes	GO:0048544	recognition of pollen	-2.46779	-0.286552	4/50	828837,832473,837677,842440	AT4G27290,AT5G24080,SD1-13,AT1G61460
14_Member	GO Biological Processes	GO:0008037	cell recognition	-2.40592	-0.284452	4/52	828837,832473,837677,842440	AT4G27290,AT5G24080,SD1-13,AT1G61460
15_Summary	GO Biological Processes	GO:0042435	indole-containing compound biosynthetic process	-2.4365	-0.286552	4/51	828409,829668,835504,837292	GSH1,AT4G35160,OMT1,PAI1
15_Member	GO Biological Processes	GO:0042435	indole-containing compound biosynthetic process	-2.4365	-0.286552	4/51	828409,829668,835504,837292	GSH1,AT4G35160,OMT1,PAI1
16_Summary	GO Biological Processes	GO:0008300	isoprenoid catabolic process	-2.40078	-0.284452	3/26	825527,829417,843591	CCD1,CCD8,AT1G72590
16_Member	GO Biological Processes	GO:0008300	isoprenoid catabolic process	-2.40078	-0.284452	3/26	825527,829417,843591	CCD1,CCD8,AT1G72590
17_Summary	GO Biological Processes	GO:0033993	response to lipid	-2.28578	-0.211549	19/798	819174,819554,819995,820619,820790,827725,827893,828409,828603,828849,831156,831174,831241,831648,834627,835256,837069,838639,839014	AGL20,AT3G03990,FRD3,RSH2,NAC2,ChiC,CRK29,GSH1,AMY1,RD26,SAG29,Rap2.6L,TT4,MYB56,PYL12,GA20OX2,5PTASE13,OPCL1,MLP423
17_Member	GO Biological Processes	GO:0033993	response to lipid	-2.28578	-0.211549	19/798	819174,819554,819995,820619,820790,827725,827893,828409,828603,828849,831156,831174,831241,831648,834627,835256,837069,838639,839014	AGL20,AT3G03990,FRD3,RSH2,NAC2,ChiC,CRK29,GSH1,AMY1,RD26,SAG29,Rap2.6L,TT4,MYB56,PYL12,GA20OX2,5PTASE13,OPCL1,MLP423
18_Summary	KEGG Pathway	ath00520	Amino sugar and nucleotide sugar metabolism - Arabidopsis thaliana (thale cress)	-2.1965	-0.163658	6/133	817332,827724,827725,832474,834883,837834	AXS1,AT4G19800,ChiC,CHIA,ADG1,UGE1
18_Member	KEGG Pathway	ath00520	Amino sugar and nucleotide sugar metabolism - Arabidopsis thaliana (thale cress)	-2.1965	-0.163658	6/133	817332,827724,827725,832474,834883,837834	AXS1,AT4G19800,ChiC,CHIA,ADG1,UGE1
19_Summary	GO Biological Processes	GO:0008643	carbohydrate transport	-2.13367	-0.145796	4/62	828154,831156,835152,835400	STP7,SAG29,SWEET13,SWEET3
19_Member	GO Biological Processes	GO:0008643	carbohydrate transport	-2.13367	-0.145796	4/62	828154,831156,835152,835400	STP7,SAG29,SWEET13,SWEET3
20_Summary	GO Biological Processes	GO:0051274	beta-glucan biosynthetic process	-2.06205	-0.0950287	4/65	817815,825650,828501,836213	CSLB04,GSL05,CSLG1,COB
20_Member	GO Biological Processes	GO:0051274	beta-glucan biosynthetic process	-2.06205	-0.0950287	4/65	817815,825650,828501,836213	CSLB04,GSL05,CSLG1,COB
